# Supplementary material for: HSP90α lactylation orchestrates PGC1α and LRPGC1 nuclear translocation driving mitochondrial biogenesis
Source: Proc Natl Acad Sci U S A. 2026 Jul 21;123(30):e2528979123. doi: 10.1073/pnas.2528979123 (PMC13416674; doi:10.1073/pnas.2528979123)
Supplement: Supplementary file 2 — Dataset S01 (XLS) [file pnas.2528979123.sd01.xls]

ID	Accession	Gene Name	Description	CC	MF	BP	KEGG
RFOX2_MOUSE	Q8BP71	Rbfox2	RNA binding protein fox-1 homolog 2	GO:0005737,cytoplasm;GO:0005654,nucleoplasm;GO:0005634,nucleus	GO:0140297,DNA-binding transcription factor binding;GO:0003729,mRNA binding;GO:0003723,RNA binding;GO:0003727,single-stranded RNA binding;GO:0003714,transcription corepressor activity	GO:0048813,dendrite morphogenesis;GO:0030520,intracellular estrogen receptor signaling pathway;GO:0110104,mRNA alternative polyadenylation;GO:0043066,negative regulation of apoptotic process;GO:0045892,negative regulation of DNA-templated transcription;GO:1902631,negative regulation of membrane hyperpolarization;GO:0051902,negative regulation of mitochondrial depolarization;GO:0007399,nervous sys…
A2AS98_MOUSE	A2AS98	Nckap1	Nck-associated protein 1	GO:0031941,filamentous actin;GO:0030027,lamellipodium;GO:0031258,lamellipodium membrane;GO:0098794,postsynapse;GO:0001726,ruffle;GO:0031209,SCAR complex	GO:0031267,small GTPase binding	GO:0045176,apical protein localization;GO:0045175,basal protein localization;GO:0016477,cell migration;GO:0042074,cell migration involved in gastrulation;GO:0000902,cell morphogenesis;GO:0030031,cell projection assembly;GO:0030866,cortical actin cytoskeleton organization;GO:0010172,embryonic body morphogenesis;GO:0048617,embryonic foregut morphogenesis;GO:0035050,embryonic heart tube development;…	mmu:50884,path:mmu04810,Regulation of actin cytoskeleton;mmu:50884,path:mmu05132,Salmonella infection
HNRLL_MOUSE	Q921F4	Hnrnpll	Heterogeneous nuclear ribonucleoprotein L-like	GO:0005634,nucleus;GO:1990904,ribonucleoprotein complex;GO:0045202,synapse	GO:0003729,mRNA binding;GO:0003723,RNA binding	GO:0006397,mRNA processing;GO:0033120,positive regulation of RNA splicing;GO:0043484,regulation of RNA splicing
OFUT2_MOUSE	Q8VHI3	Pofut2	GDP-fucose protein O-fucosyltransferase 2	GO:0005783,endoplasmic reticulum;GO:0005794,Golgi apparatus	GO:0008417,fucosyltransferase activity;GO:0046922,peptide-O-fucosyltransferase activity	GO:0006004,fucose metabolic process;GO:0036065,fucosylation;GO:0001707,mesoderm formation;GO:1903334,positive regulation of protein folding;GO:0036066,protein O-linked fucosylation;GO:0010717,regulation of epithelial to mesenchymal transition;GO:0010468,regulation of gene expression;GO:0051046,regulation of secretion	mmu:80294,path:mmu00514,Other types of O-glycan biosynthesis
H3BJX8_MOUSE	H3BJX8	Arhgef2	Rho guanine nucleotide exchange factor 2	GO:0005923,bicellular tight junction;GO:0005737,cytoplasm;GO:0031410,cytoplasmic vesicle;GO:0005856,cytoskeleton;GO:0043198,dendritic shaft;GO:0098978,glutamatergic synapse;GO:0005794,Golgi apparatus;GO:0005874,microtubule;GO:0043025,neuronal cell body;GO:0002102,podosome;GO:0014069,postsynaptic density;GO:0099092,postsynaptic density, intracellular component;GO:0032991,protein-containing complex…	GO:0005085,guanyl-nucleotide exchange factor activity;GO:0046872,metal ion binding;GO:0008017,microtubule binding;GO:0031267,small GTPase binding	GO:0007015,actin filament organization;GO:0055059,asymmetric neuroblast division;GO:0000902,cell morphogenesis;GO:0071225,cellular response to muramyl dipeptide;GO:0000132,establishment of mitotic spindle orientation;GO:0045087,innate immune response;GO:0007026,negative regulation of microtubule depolymerization;GO:0050768,negative regulation of neurogenesis;GO:0071802,negative regulation of podo…	mmu:16800,path:mmu04530,Tight junction;mmu:16800,path:mmu05418,Fluid shear stress and atherosclerosis
B7ZNU9_MOUSE	B7ZNU9	Sntb2	Sntb2 protein	GO:0070161,anchoring junction;GO:0005737,cytoplasm;GO:0016010,dystrophin-associated glycoprotein complex;GO:0005794,Golgi apparatus;GO:0005874,microtubule;GO:0005654,nucleoplasm;GO:0005886,plasma membrane;GO:0032991,protein-containing complex;GO:0045202,synapse;GO:0030658,transport vesicle membrane;GO:0005856,cytoskeleton	GO:0003779,actin binding;GO:0005516,calmodulin binding;GO:0005198,structural molecule activity
PP1A_MOUSE	P62137	Ppp1ca	Serine/threonine-protein phosphatase PP1-alpha catalytic subunit	GO:0005912,adherens junction;GO:0000781,chromosome, telomeric region;GO:0005737,cytoplasm;GO:0005829,cytosol;GO:0043197,dendritic spine;GO:0098978,glutamatergic synapse;GO:0042587,glycogen granule;GO:0043025,neuronal cell body;GO:0005730,nucleolus;GO:0005654,nucleoplasm;GO:0005634,nucleus;GO:0043204,perikaryon;GO:0005886,plasma membrane;GO:0098794,postsynapse;GO:0098793,presynapse;GO:0000164,prot…	GO:0098641,cadherin binding involved in cell-cell adhesion;GO:0046872,metal ion binding;GO:0017018,myosin phosphatase activity;GO:0016791,phosphatase activity;GO:0004721,phosphoprotein phosphatase activity;GO:0008157,protein phosphatase 1 binding;GO:0004722,protein serine/threonine phosphatase activity;GO:0044877,protein-containing complex binding;GO:0043021,ribonucleoprotein complex binding	GO:0048754,branching morphogenesis of an epithelial tube;GO:0007049,cell cycle;GO:0051301,cell division;GO:0032922,circadian regulation of gene expression;GO:0016311,dephosphorylation;GO:0043153,entrainment of circadian clock by photoperiod;GO:0005977,glycogen metabolic process;GO:0030324,lung development;GO:2001241,positive regulation of extrinsic apoptotic signaling pathway in absence of ligand…	mmu:19045,path:mmu03015,mRNA surveillance pathway;mmu:19045,path:mmu04390,Hippo signaling pathway;mmu:19045,path:mmu04024,cAMP signaling pathway;mmu:19045,path:mmu04022,cGMP-PKG signaling pathway;mmu:19045,path:mmu04114,Oocyte meiosis;mmu:19045,path:mmu04218,Cellular senescence;mmu:19045,path:mmu04510,Focal adhesion;mmu:19045,path:mmu04810,Regulation of actin cytoskeleton;mmu:19045,path:mmu04611,…
FRIL1_MOUSE	P29391	Ftl1	Ferritin light chain 1	GO:0044754,autolysosome;GO:0005737,cytoplasm;GO:0071682,endocytic vesicle lumen;GO:0005576,extracellular region;GO:0008043,intracellular ferritin complex	GO:0008199,ferric iron binding;GO:0008198,ferrous iron binding;GO:0042802,identical protein binding;GO:0005506,iron ion binding	GO:0006880,intracellular sequestering of iron ion;GO:0006826,iron ion transport;GO:0006879,intracellular iron ion homeostasis	mmu:14325,path:mmu04216,Ferroptosis;mmu:14325,path:mmu04217,Necroptosis;mmu:14325,path:mmu04978,Mineral absorption
LBR_MOUSE	Q3U9G9	Lbr	Delta(14)-sterol reductase LBR	GO:0005737,cytoplasm;GO:0005789,endoplasmic reticulum membrane;GO:0016020,membrane;GO:0005635,nuclear envelope;GO:0005637,nuclear inner membrane;GO:0005652,nuclear lamina;GO:0031965,nuclear membrane;GO:0005643,nuclear pore;GO:0005634,nucleus	GO:0070087,chromo shadow domain binding;GO:0050613,delta14-sterol reductase activity;GO:0003677,DNA binding;GO:0070402,NADPH binding;GO:0008139,nuclear localization sequence binding;GO:0051087,protein-folding chaperone binding;GO:0016628,oxidoreductase activity, acting on the CH-CH group of donors, NAD or NADP as acceptor	GO:0006695,cholesterol biosynthetic process;GO:0030223,neutrophil differentiation	mmu:98386,path:mmu00100,Steroid biosynthesis
RIR1_MOUSE	P07742	Rrm1	Ribonucleoside-diphosphate reductase large subunit	GO:0042995,cell projection;GO:0005829,cytosol;GO:0005739,mitochondrion;GO:0043025,neuronal cell body;GO:0005635,nuclear envelope;GO:0005971,ribonucleoside-diphosphate reductase complex	GO:0005524,ATP binding;GO:0097718,disordered domain specific binding;GO:0042802,identical protein binding;GO:0017076,purine nucleotide binding;GO:0061731,ribonucleoside-diphosphate reductase activity;GO:0004748,ribonucleoside-diphosphate reductase activity, thioredoxin disulfide as acceptor	GO:0009265,2'-deoxyribonucleotide biosynthetic process;GO:0021846,cell proliferation in forebrain;GO:0009263,deoxyribonucleotide biosynthetic process;GO:0006281,DNA repair;GO:0000731,DNA synthesis involved in DNA repair;GO:0008584,male gonad development;GO:0006264,mitochondrial DNA replication;GO:0070318,positive regulation of G0 to G1 transition;GO:1900087,positive regulation of G1/S transition …	mmu:20133,path:mmu00230,Purine metabolism;mmu:20133,path:mmu00240,Pyrimidine metabolism;mmu:20133,path:mmu00480,Glutathione metabolism;mmu:20133,path:mmu00983,Drug metabolism - other enzymes
Q52L67_MOUSE	Q52L67	Tecr	Gpsn2 protein	GO:0005783,endoplasmic reticulum;GO:0005789,endoplasmic reticulum membrane;GO:0016020,membrane	GO:0016491,oxidoreductase activity;GO:0102758,very-long-chain enoyl-CoA reductase activity;GO:0016627,oxidoreductase activity, acting on the CH-CH group of donors	GO:0030497,fatty acid elongation;GO:0006665,sphingolipid metabolic process;GO:0006694,steroid biosynthetic process;GO:0042761,very long-chain fatty acid biosynthetic process;GO:0006629,lipid metabolic process;GO:1901576,organic substance biosynthetic process	mmu:106529,path:mmu00062,Fatty acid elongation;mmu:106529,path:mmu01040,Biosynthesis of unsaturated fatty acids
S35B2_MOUSE	Q91ZN5	Slc35b2	Adenosine 3'-phospho 5'-phosphosulfate transporter 1	GO:0005794,Golgi apparatus;GO:0000139,Golgi membrane;GO:0016020,membrane	GO:0046964,3'-phosphoadenosine 5'-phosphosulfate transmembrane transporter activity;GO:0015297,antiporter activity	GO:0046963,3'-phosphoadenosine 5'-phosphosulfate transport;GO:0030206,chondroitin sulfate biosynthetic process
SQSTM_MOUSE	Q64337	Sqstm1	Sequestosome-1	GO:0016235,aggresome;GO:0044753,amphisome;GO:0044754,autolysosome;GO:0005776,autophagosome;GO:0005737,cytoplasm;GO:0005829,cytosol;GO:0005783,endoplasmic reticulum;GO:0016234,inclusion body;GO:0043231,intracellular membrane-bounded organelle;GO:0005770,late endosome;GO:0097413,Lewy body;GO:0005739,mitochondrion;GO:0000932,P-body;GO:0000407,phagophore assembly site;GO:0016605,PML body;GO:0030017,s…	GO:0019899,enzyme binding;GO:0042802,identical protein binding;GO:0035255,ionotropic glutamate receptor binding;GO:0070530,K63-linked polyubiquitin modification-dependent protein binding;GO:0019901,protein kinase binding;GO:0005080,protein kinase C binding;GO:0044877,protein-containing complex binding;GO:0030674,protein-macromolecule adaptor activity;GO:0042169,SH2 domain binding;GO:0035591,signa…	GO:0035973,aggrephagy;GO:0006915,apoptotic process;GO:0006914,autophagy;GO:0070342,brown fat cell proliferation;GO:0030154,cell differentiation;GO:0034614,cellular response to reactive oxygen species;GO:0007032,endosome organization;GO:0097009,energy homeostasis;GO:0002376,immune system process;GO:0016236,macroautophagy;GO:0000423,mitophagy;GO:0031397,negative regulation of protein ubiquitination…	mmu:18412,path:mmu04140,Autophagy - animal;mmu:18412,path:mmu04137,Mitophagy - animal;mmu:18412,path:mmu04217,Necroptosis;mmu:18412,path:mmu04218,Cellular senescence;mmu:18412,path:mmu04380,Osteoclast differentiation;mmu:18412,path:mmu05014,Amyotrophic lateral sclerosis;mmu:18412,path:mmu05022,Pathways of neurodegeneration - multiple diseases;mmu:18412,path:mmu05418,Fluid shear stress and atheros…
MYDGF_MOUSE	Q9CPT4	Mydgf	Myeloid-derived growth factor	GO:0005783,endoplasmic reticulum;GO:0005793,endoplasmic reticulum-Golgi intermediate compartment;GO:0005576,extracellular region;GO:0005615,extracellular space;GO:0005794,Golgi apparatus		GO:0001525,angiogenesis;GO:0006915,apoptotic process;GO:0043066,negative regulation of apoptotic process;GO:0045766,positive regulation of angiogenesis;GO:0001938,positive regulation of endothelial cell proliferation;GO:0043410,positive regulation of MAPK cascade;GO:0051897,positive regulation of phosphatidylinositol 3-kinase/protein kinase B signal transduction;GO:0001934,positive regulation of …
DC1L1_MOUSE	Q8R1Q8	Dync1li1	Cytoplasmic dynein 1 light intermediate chain 1	GO:0005813,centrosome;GO:0005868,cytoplasmic dynein complex;GO:0030666,endocytic vesicle membrane;GO:0000776,kinetochore;GO:0005874,microtubule;GO:0055038,recycling endosome membrane;GO:0000922,spindle pole	GO:0005524,ATP binding;GO:0045504,dynein heavy chain binding;GO:0019003,GDP binding;GO:0042802,identical protein binding;GO:0003777,microtubule motor activity;GO:0060090,molecular adaptor activity	GO:0007049,cell cycle;GO:0051301,cell division;GO:1990090,cellular response to nerve growth factor stimulus;GO:0000226,microtubule cytoskeleton organization;GO:0007018,microtubule-based movement;GO:0090267,positive regulation of mitotic cell cycle spindle assembly checkpoint;GO:0046605,regulation of centrosome cycle;GO:0060627,regulation of vesicle-mediated transport	mmu:235661,path:mmu04145,Phagosome;mmu:235661,path:mmu04962,Vasopressin-regulated water reabsorption;mmu:235661,path:mmu05132,Salmonella infection
IMP4_MOUSE	Q8VHZ7	Imp4	U3 small nucleolar ribonucleoprotein protein IMP4	GO:0001650,fibrillar center;GO:0034457,Mpp10 complex;GO:0005730,nucleolus;GO:0030684,preribosome;GO:0032040,small-subunit processome	GO:0042134,rRNA primary transcript binding;GO:0030515,snoRNA binding	GO:0042274,ribosomal small subunit biogenesis;GO:0006364,rRNA processing	mmu:27993,path:mmu03008,Ribosome biogenesis in eukaryotes
IMPA1_MOUSE	O55023	Impa1	Inositol monophosphatase 1	GO:0030424,axon;GO:0005737,cytoplasm;GO:0043025,neuronal cell body	GO:0042802,identical protein binding;GO:0008934,inositol monophosphate 1-phosphatase activity;GO:0052832,inositol monophosphate 3-phosphatase activity;GO:0052833,inositol monophosphate 4-phosphatase activity;GO:0052834,inositol monophosphate phosphatase activity;GO:0031403,lithium ion binding;GO:0000287,magnesium ion binding;GO:0030145,manganese ion binding;GO:0042803,protein homodimerization act…	GO:0006021,inositol biosynthetic process;GO:0006020,inositol metabolic process;GO:0006796,phosphate-containing compound metabolic process;GO:0006661,phosphatidylinositol biosynthetic process;GO:0046854,phosphatidylinositol phosphate biosynthetic process;GO:0007165,signal transduction	mmu:55980,path:mmu00562,Inositol phosphate metabolism;mmu:55980,path:mmu04070,Phosphatidylinositol signaling system
PRDX3_MOUSE	P20108	Prdx3	Thioredoxin-dependent peroxide reductase, mitochondrial	GO:0005737,cytoplasm;GO:0005829,cytosol;GO:0005769,early endosome;GO:0043231,intracellular membrane-bounded organelle;GO:0005739,mitochondrion;GO:0043209,myelin sheath;GO:0005654,nucleoplasm;GO:0005886,plasma membrane;GO:0032991,protein-containing complex	GO:0043027,cysteine-type endopeptidase inhibitor activity involved in apoptotic process;GO:0042802,identical protein binding;GO:0019901,protein kinase binding;GO:0008379,thioredoxin peroxidase activity	GO:0045454,cell redox homeostasis;GO:0034599,cellular response to oxidative stress;GO:0034614,cellular response to reactive oxygen species;GO:0042744,hydrogen peroxide catabolic process;GO:0001893,maternal placenta development;GO:0007005,mitochondrion organization;GO:0030099,myeloid cell differentiation;GO:0043066,negative regulation of apoptotic process;GO:0043524,negative regulation of neuron a…
RL36A_MOUSE	P83882	Rpl36a	Large ribosomal subunit protein eL42	GO:0005737,cytoplasm;GO:0005829,cytosol;GO:0022625,cytosolic large ribosomal subunit;GO:0022626,cytosolic ribosome;GO:0005783,endoplasmic reticulum;GO:0005886,plasma membrane;GO:0042788,polysomal ribosome;GO:0098794,postsynapse;GO:0098793,presynapse;GO:0005840,ribosome;GO:0045202,synapse	GO:0003735,structural constituent of ribosome	GO:0002181,cytoplasmic translation;GO:0140242,translation at postsynapse;GO:0140236,translation at presynapse;GO:0006412,translation	mmu:19982,path:mmu03010,Ribosome;mmu:19982,path:mmu05171,Coronavirus disease - COVID-19;mmu:66483,path:mmu03010,Ribosome;mmu:66483,path:mmu05171,Coronavirus disease - COVID-19
RAB23_MOUSE	P35288	Rab23	Ras-related protein Rab-23	GO:0005776,autophagosome;GO:0030054,cell junction;GO:0005813,centrosome;GO:0005737,cytoplasm;GO:0005829,cytosol;GO:0012505,endomembrane system;GO:0010008,endosome membrane;GO:0045335,phagocytic vesicle;GO:0030670,phagocytic vesicle membrane;GO:0005886,plasma membrane	GO:0005525,GTP binding;GO:0003924,GTPase activity	GO:0000045,autophagosome assembly;GO:0006968,cellular defense response;GO:0060271,cilium assembly;GO:0097094,craniofacial suture morphogenesis;GO:0021904,dorsal/ventral neural tube patterning;GO:0042733,embryonic digit morphogenesis;GO:0046039,GTP metabolic process;GO:0006886,intracellular protein transport;GO:0042308,negative regulation of protein import into nucleus;GO:0045861,negative regulati…
RFA2_MOUSE	Q62193	Rpa2	Replication protein A 32 kDa subunit	GO:0000785,chromatin;GO:0000781,chromosome, telomeric region;GO:0005662,DNA replication factor A complex;GO:0016604,nuclear body;GO:0005654,nucleoplasm;GO:0005634,nucleus;GO:0016605,PML body;GO:0035861,site of double-strand break	GO:0003684,damaged DNA binding;GO:0003677,DNA binding;GO:0019899,enzyme binding;GO:0098505,G-rich strand telomeric DNA binding;GO:0019903,protein phosphatase binding;GO:0003697,single-stranded DNA binding;GO:0042162,telomeric DNA binding;GO:0031625,ubiquitin protein ligase binding	GO:0006284,base-excision repair;GO:0006260,DNA replication;GO:0000724,double-strand break repair via homologous recombination;GO:0006298,mismatch repair;GO:0031571,mitotic G1 DNA damage checkpoint signaling;GO:0006289,nucleotide-excision repair;GO:0034502,protein localization to chromosome;GO:2000001,regulation of DNA damage checkpoint;GO:0010569,regulation of double-strand break repair via homol…	mmu:19891,path:mmu03030,DNA replication;mmu:19891,path:mmu03420,Nucleotide excision repair;mmu:19891,path:mmu03430,Mismatch repair;mmu:19891,path:mmu03440,Homologous recombination;mmu:19891,path:mmu03460,Fanconi anemia pathway
DLDH_MOUSE	O08749	Dld	Dihydrolipoyl dehydrogenase, mitochondrial	GO:1902493,acetyltransferase complex;GO:0043159,acrosomal matrix;GO:0005929,cilium;GO:0045240,dihydrolipoyl dehydrogenase complex;GO:0005947,mitochondrial alpha-ketoglutarate dehydrogenase complex;GO:0005759,mitochondrial matrix;GO:0005967,mitochondrial pyruvate dehydrogenase complex;GO:0005739,mitochondrion;GO:0031514,motile cilium;GO:0043209,myelin sheath;GO:0005634,nucleus;GO:0045252,oxoglutar…	GO:0004148,dihydrolipoyl dehydrogenase activity;GO:0050660,flavin adenine dinucleotide binding;GO:0043544,lipoamide binding;GO:0051287,NAD binding;GO:0034604,pyruvate dehydrogenase (NAD+) activity	GO:0006103,2-oxoglutarate metabolic process;GO:0006086,acetyl-CoA biosynthetic process from pyruvate;GO:0009083,branched-chain amino acid catabolic process;GO:0051068,dihydrolipoamide metabolic process;GO:0007369,gastrulation;GO:0106077,histone succinylation;GO:0009106,lipoate metabolic process;GO:0006120,mitochondrial electron transport, NADH to ubiquinone;GO:0006508,proteolysis;GO:0042391,regul…	mmu:13382,path:mmu00010,Glycolysis / Gluconeogenesis;mmu:13382,path:mmu00020,Citrate cycle (TCA cycle);mmu:13382,path:mmu00620,Pyruvate metabolism;mmu:13382,path:mmu00630,Glyoxylate and dicarboxylate metabolism;mmu:13382,path:mmu00640,Propanoate metabolism;mmu:13382,path:mmu00260,Glycine, serine and threonine metabolism;mmu:13382,path:mmu00280,Valine, leucine and isoleucine degradation;mmu:13382,…
SPD2A_MOUSE	O89032	Sh3pxd2a	SH3 and PX domain-containing protein 2A	GO:0070161,anchoring junction;GO:0042995,cell projection;GO:0005737,cytoplasm;GO:0002102,podosome	GO:0035091,phosphatidylinositol binding;GO:0043325,phosphatidylinositol-3,4-bisphosphate binding;GO:0032266,phosphatidylinositol-3-phosphate binding;GO:0005546,phosphatidylinositol-4,5-bisphosphate binding;GO:0070273,phosphatidylinositol-4-phosphate binding;GO:0010314,phosphatidylinositol-5-phosphate binding;GO:0002020,protease binding;GO:0016176,superoxide-generating NADPH oxidase activator acti…	GO:0001701,in utero embryonic development;GO:0072675,osteoclast fusion;GO:0072593,reactive oxygen species metabolic process;GO:0042554,superoxide anion generation;GO:0006801,superoxide metabolic process
A2A5S3_MOUSE	A2A5S3	Stau1	Staufen double-stranded RNA binding protein 1	GO:0044297,cell body;GO:0005737,cytoplasm;GO:0036464,cytoplasmic ribonucleoprotein granule;GO:0010494,cytoplasmic stress granule;GO:0005829,cytosol;GO:0030425,dendrite;GO:0032839,dendrite cytoplasm;GO:0005783,endoplasmic reticulum;GO:0098978,glutamatergic synapse;GO:1990124,messenger ribonucleoprotein complex;GO:0043005,neuron projection;GO:0043025,neuronal cell body;GO:0005886,plasma membrane;GO…	GO:0003725,double-stranded RNA binding;GO:0003729,mRNA binding;GO:0008157,protein phosphatase 1 binding;GO:0003723,RNA binding	GO:0098964,anterograde dendritic transport of messenger ribonucleoprotein complex;GO:0098963,dendritic transport of messenger ribonucleoprotein complex;GO:0007281,germ cell development;GO:0008298,intracellular mRNA localization;GO:0099010,modification of postsynaptic structure;GO:0050804,modulation of chemical synaptic transmission;GO:0046726,positive regulation by virus of viral protein levels i…
Q8CBC8_MOUSE	Q8CBC8	Bcat1	Branched-chain-amino-acid aminotransferase	GO:0005829,cytosol;GO:0005739,mitochondrion	GO:0004084,branched-chain-amino-acid transaminase activity;GO:0042802,identical protein binding;GO:0052656,L-isoleucine transaminase activity;GO:0052654,L-leucine transaminase activity;GO:0050048,L-leucine;GO:0052655,L-valine transaminase activity	GO:0009083,branched-chain amino acid catabolic process;GO:0009098,leucine biosynthetic process;GO:0006629,lipid metabolic process;GO:0009099,valine biosynthetic process;GO:0008652,amino acid biosynthetic process;GO:0009082,branched-chain amino acid biosynthetic process;GO:0009081,branched-chain amino acid metabolic process	mmu:12035,path:mmu00270,Cysteine and methionine metabolism;mmu:12035,path:mmu00280,Valine, leucine and isoleucine degradation;mmu:12035,path:mmu00290,Valine, leucine and isoleucine biosynthesis;mmu:12035,path:mmu00770,Pantothenate and CoA biosynthesis
DNJA2_MOUSE	Q9QYJ0	Dnaja2	DnaJ homolog subfamily A member 2	GO:0005737,cytoplasm;GO:0005829,cytosol;GO:0016020,membrane	GO:0005524,ATP binding;GO:0001671,ATPase activator activity;GO:0030544,Hsp70 protein binding;GO:0046872,metal ion binding;GO:0051087,protein-folding chaperone binding;GO:0051082,unfolded protein binding	GO:0042026,protein refolding;GO:0009408,response to heat	mmu:56445,path:mmu04141,Protein processing in endoplasmic reticulum
A0A0R4J034_MOUSE	A0A0R4J034	Pdxdc1	Pyridoxal-dependent decarboxylase domain containing 1	GO:0005794,Golgi apparatus;GO:0043231,intracellular membrane-bounded organelle	GO:0016831,carboxy-lyase activity;GO:0030170,pyridoxal phosphate binding;GO:0016830,carbon-carbon lyase activity	GO:0019752,carboxylic acid metabolic process
MSMO1_MOUSE	Q9CRA4	Msmo1	Methylsterol monooxygenase 1	GO:0005789,endoplasmic reticulum membrane;GO:0016020,membrane	GO:0000254,C-4 methylsterol oxidase activity;GO:0005506,iron ion binding	GO:0006695,cholesterol biosynthetic process;GO:0016126,sterol biosynthetic process	mmu:66234,path:mmu00100,Steroid biosynthesis
PAK2_MOUSE	Q8CIN4	Pak2	Serine/threonine-protein kinase PAK 2	GO:0005911,cell-cell junction;GO:0005737,cytoplasm;GO:0005829,cytosol;GO:0098978,glutamatergic synapse;GO:0016020,membrane;GO:0005634,nucleus;GO:0048471,perinuclear region of cytoplasm;GO:0014069,postsynaptic density;GO:0030141,secretory granule	GO:0005524,ATP binding;GO:0042802,identical protein binding;GO:0004672,protein kinase activity;GO:0019901,protein kinase binding;GO:0106310,protein serine kinase activity;GO:0004674,protein serine/threonine kinase activity;GO:0030296,protein tyrosine kinase activator activity;GO:0031267,small GTPase binding	GO:0034333,adherens junction assembly;GO:0006915,apoptotic process;GO:0070830,bicellular tight junction assembly;GO:0003300,cardiac muscle hypertrophy;GO:0071407,cellular response to organic cyclic compound;GO:0071560,cellular response to transforming growth factor beta stimulus;GO:0060996,dendritic spine development;GO:0035556,intracellular signal transduction;GO:0051179,localization;GO:0043066,…	mmu:224105,path:mmu04010,MAPK signaling pathway;mmu:224105,path:mmu04012,ErbB signaling pathway;mmu:224105,path:mmu04014,Ras signaling pathway;mmu:224105,path:mmu04510,Focal adhesion;mmu:224105,path:mmu04810,Regulation of actin cytoskeleton;mmu:224105,path:mmu04660,T cell receptor signaling pathway;mmu:224105,path:mmu04360,Axon guidance;mmu:224105,path:mmu05211,Renal cell carcinoma;mmu:224105,pat…
HNRPC_MOUSE	Q9Z204	Hnrnpc	Heterogeneous nuclear ribonucleoproteins C1/C2	GO:0015629,actin cytoskeleton;GO:0071013,catalytic step 2 spliceosome;GO:0005829,cytosol;GO:0005654,nucleoplasm;GO:1990826,nucleoplasmic periphery of the nuclear pore complex;GO:0005634,nucleus;GO:0045120,pronucleus;GO:0032991,protein-containing complex;GO:0005681,spliceosomal complex;GO:0005697,telomerase holoenzyme complex	GO:1990827,deaminase binding;GO:0004857,enzyme inhibitor activity;GO:0042802,identical protein binding;GO:0003730,mRNA 3'-UTR binding;GO:0003729,mRNA binding;GO:1990247,N6-methyladenosine-containing RNA reader activity;GO:0008266,poly(U) RNA binding;GO:0019904,protein domain specific binding;GO:0043021,ribonucleoprotein complex binding;GO:0003723,RNA binding;GO:0070034,telomerase RNA binding	GO:0070935,3'-UTR-mediated mRNA stabilization;GO:0000398,mRNA splicing, via spliceosome;GO:0090367,negative regulation of mRNA modification;GO:0032211,negative regulation of telomere maintenance via telomerase	mmu:15381,path:mmu03040,Spliceosome
NAT10_MOUSE	Q8K224	Nat10	RNA cytidine acetyltransferase	GO:0030496,midbody;GO:0005730,nucleolus;GO:0032040,small-subunit processome;GO:0005697,telomerase holoenzyme complex	GO:0005524,ATP binding;GO:0070182,DNA polymerase binding;GO:0106162,mRNA N-acetyltransferase activity;GO:0008080,N-acetyltransferase activity;GO:1990883,rRNA cytidine N-acetyltransferase activity;GO:0000049,tRNA binding	GO:0032211,negative regulation of telomere maintenance via telomerase;GO:0045727,positive regulation of translation;GO:0006473,protein acetylation;GO:0010824,regulation of centrosome duplication;GO:0042274,ribosomal small subunit biogenesis;GO:1904812,rRNA acetylation involved in maturation of SSU-rRNA;GO:0051391,tRNA acetylation	mmu:98956,path:mmu03008,Ribosome biogenesis in eukaryotes
A0A140T8M3_MOUSE	A0A140T8M3	Igkv8-30	Immunoglobulin kappa chain variable 8-30 (Fragment)	GO:0005615,extracellular space		GO:0006955,immune response
MAP1B_MOUSE	P14873	Map1b	Microtubule-associated protein 1B	GO:0097440,apical dendrite;GO:0030424,axon;GO:0097441,basal dendrite;GO:0005829,cytosol;GO:0030425,dendrite;GO:0043197,dendritic spine;GO:0030426,growth cone;GO:0097457,hippocampal mossy fiber;GO:0005874,microtubule;GO:0005875,microtubule associated complex;GO:0043025,neuronal cell body;GO:0043204,perikaryon;GO:0048471,perinuclear region of cytoplasm;GO:0001750,photoreceptor outer segment;GO:0005…	GO:0003779,actin binding;GO:0005519,cytoskeletal regulatory protein binding;GO:0008017,microtubule binding;GO:0005543,phospholipid binding;GO:0044877,protein-containing complex binding	GO:0048675,axon extension;GO:0007409,axonogenesis;GO:0071363,cellular response to growth factor stimulus;GO:0071375,cellular response to peptide hormone stimulus;GO:0016358,dendrite development;GO:0021700,developmental maturation;GO:0061162,establishment of monopolar cell polarity;GO:0051915,induction of synaptic plasticity by chemical substance;GO:0046907,intracellular transport;GO:0001578,micro…	mmu:17755,path:mmu03250,Viral life cycle - HIV-1
SPA3K_MOUSE	P07759	Serpina3k	Serine protease inhibitor A3K	GO:0062023,collagen-containing extracellular matrix;GO:0005615,extracellular space	GO:0004867,serine-type endopeptidase inhibitor activity	GO:0034097,response to cytokine;GO:0043434,response to peptide hormone
B1AX58_MOUSE	B1AX58	Pls3	Plastin-3	GO:0005884,actin filament;GO:0032432,actin filament bundle;GO:0005737,cytoplasm;GO:0005829,cytosol;GO:0031594,neuromuscular junction;GO:0005886,plasma membrane;GO:0032420,stereocilium	GO:0051015,actin filament binding;GO:0005509,calcium ion binding;GO:0098699,structural constituent of presynaptic actin cytoskeleton	GO:0051017,actin filament bundle assembly;GO:0051639,actin filament network formation;GO:0060348,bone development;GO:0098693,regulation of synaptic vesicle cycle
GCN1_MOUSE	E9PVA8	Gcn1	Stalled ribosome sensor GCN1	GO:0005737,cytoplasm;GO:0005829,cytosol;GO:0022626,cytosolic ribosome;GO:0005844,polysome	GO:0060090,molecular adaptor activity;GO:0019887,protein kinase regulator activity;GO:0043539,protein serine/threonine kinase activator activity;GO:0170011,stalled ribosome sensor activity	GO:0034198,cellular response to amino acid starvation;GO:1990253,cellular response to leucine starvation;GO:0140469,GCN2-mediated signaling;GO:0006417,regulation of translation;GO:0072344,rescue of stalled ribosome
IF2P_MOUSE	Q05D44	Eif5b	Eukaryotic translation initiation factor 5B	GO:0005737,cytoplasm;GO:0045202,synapse	GO:0005525,GTP binding;GO:0003924,GTPase activity;GO:0046872,metal ion binding;GO:0003743,translation initiation factor activity;GO:0000049,tRNA binding	GO:0006446,regulation of translational initiation;GO:0042255,ribosome assembly;GO:0006413,translational initiation
MTNA_MOUSE	Q9CQT1	Mri1	Methylthioribose-1-phosphate isomerase	GO:0005829,cytosol;GO:0001650,fibrillar center;GO:0005654,nucleoplasm	GO:0042802,identical protein binding;GO:0046523,S-methyl-5-thioribose-1-phosphate isomerase activity;GO:0016853,isomerase activity	GO:0019509,L-methionine salvage from methylthioadenosine;GO:0019284,L-methionine salvage from S-adenosylmethionine;GO:0009086,methionine biosynthetic process	mmu:67873,path:mmu00270,Cysteine and methionine metabolism
ODO1_MOUSE	Q60597	Ogdh	2-oxoglutarate dehydrogenase complex component E1	GO:0031966,mitochondrial membrane;GO:0005739,mitochondrion;GO:0005634,nucleus;GO:0045252,oxoglutarate dehydrogenase complex	GO:0031072,heat shock protein binding;GO:0046872,metal ion binding;GO:0034602,oxoglutarate dehydrogenase (NAD+) activity;GO:0004591,oxoglutarate dehydrogenase (succinyl-transferring) activity;GO:0051087,protein-folding chaperone binding;GO:0030976,thiamine pyrophosphate binding	GO:0006103,2-oxoglutarate metabolic process;GO:0021695,cerebellar cortex development;GO:0006091,generation of precursor metabolites and energy;GO:0006096,glycolytic process;GO:0021766,hippocampus development;GO:0106077,histone succinylation;GO:0006734,NADH metabolic process;GO:0061034,olfactory bulb mitral cell layer development;GO:0021860,pyramidal neuron development;GO:0021756,striatum developm…	mmu:18293,path:mmu00020,Citrate cycle (TCA cycle)
IMP3_MOUSE	Q921Y2	Imp3	U3 small nucleolar ribonucleoprotein protein IMP3	GO:0034457,Mpp10 complex;GO:0005730,nucleolus;GO:0005654,nucleoplasm;GO:0005634,nucleus;GO:0030684,preribosome;GO:0015935,small ribosomal subunit;GO:0032040,small-subunit processome	GO:0019843,rRNA binding;GO:0030515,snoRNA binding;GO:0003735,structural constituent of ribosome	GO:0042274,ribosomal small subunit biogenesis;GO:0006364,rRNA processing	mmu:102462,path:mmu03008,Ribosome biogenesis in eukaryotes
FADS2_MOUSE	Q9Z0R9	Fads2	Acyl-CoA 6-desaturase	GO:0005789,endoplasmic reticulum membrane;GO:0016020,membrane	GO:0016213,linoleoyl-CoA desaturase activity;GO:0016717,oxidoreductase activity, acting on paired donors, with oxidation of a pair of donors resulting in the reduction of molecular oxygen to two molecules of water;GO:0004768,stearoyl-CoA 9-desaturase activity;GO:0016491,oxidoreductase activity	GO:0006629,lipid metabolic process;GO:0006636,unsaturated fatty acid biosynthetic process	mmu:56473,path:mmu00592,alpha-Linolenic acid metabolism;mmu:56473,path:mmu01040,Biosynthesis of unsaturated fatty acids;mmu:56473,path:mmu03320,PPAR signaling pathway
USO1_MOUSE	Q9Z1Z0	Uso1	General vesicular transport factor p115	GO:0005829,cytosol;GO:0005783,endoplasmic reticulum;GO:0012507,ER to Golgi transport vesicle membrane;GO:0001650,fibrillar center;GO:0005794,Golgi apparatus;GO:0000139,Golgi membrane;GO:0005795,Golgi stack;GO:0048471,perinuclear region of cytoplasm		GO:0006888,endoplasmic reticulum to Golgi vesicle-mediated transport;GO:0007030,Golgi organization;GO:0048211,Golgi vesicle docking;GO:0006886,intracellular protein transport;GO:0061025,membrane fusion;GO:1900076,regulation of cellular response to insulin stimulus;GO:0032252,secretory granule localization;GO:0007264,small GTPase mediated signal transduction;GO:0045056,transcytosis;GO:0048280,vesi…
CAPG_MOUSE	P24452	Capg	Macrophage-capping protein	GO:0015629,actin cytoskeleton;GO:0005814,centriole;GO:0005737,cytoplasm;GO:0090543,Flemming body;GO:0030027,lamellipodium;GO:0042470,melanosome;GO:0072686,mitotic spindle;GO:0005730,nucleolus;GO:0005654,nucleoplasm;GO:0005634,nucleus;GO:0045335,phagocytic vesicle;GO:0001726,ruffle	GO:0051015,actin filament binding;GO:0005546,phosphatidylinositol-4,5-bisphosphate binding;GO:0019904,protein domain specific binding;GO:0044877,protein-containing complex binding	GO:0051014,actin filament severing;GO:0008154,actin polymerization or depolymerization;GO:0051016,barbed-end actin filament capping;GO:0030031,cell projection assembly;GO:0071346,cellular response to type II interferon;GO:0007417,central nervous system development
S4R189_MOUSE	S4R189	Arhgef40	Rho guanine nucleotide exchange factor (GEF) 40	GO:0005829,cytosol;GO:0005886,plasma membrane	GO:0005085,guanyl-nucleotide exchange factor activity
SMAD2_MOUSE	Q62432	Smad2	Mothers against decapentaplegic homolog 2	GO:0032444,activin responsive factor complex;GO:0000785,chromatin;GO:0005737,cytoplasm;GO:0071144,heteromeric SMAD protein complex;GO:0005654,nucleoplasm;GO:0005634,nucleus;GO:0032991,protein-containing complex;GO:0071141,SMAD protein complex;GO:0005667,transcription regulator complex;GO:0016020,membrane	GO:0003682,chromatin binding;GO:0070410,co-SMAD binding;GO:0097718,disordered domain specific binding;GO:0003677,DNA binding;GO:0001228,DNA-binding transcription activator activity, RNA polymerase II-specific;GO:0003700,DNA-binding transcription factor activity;GO:0000981,DNA-binding transcription factor activity, RNA polymerase II-specific;GO:0140297,DNA-binding transcription factor binding;GO:0…	GO:0032924,activin receptor signaling pathway;GO:0030325,adrenal gland development;GO:0009653,anatomical structure morphogenesis;GO:0009952,anterior/posterior pattern specification;GO:0003180,aortic valve morphogenesis;GO:0030154,cell differentiation;GO:0045165,cell fate commitment;GO:0003140,determination of left/right asymmetry in lateral mesoderm;GO:0048589,developmental growth;GO:0048701,embr…	mmu:17126,path:mmu04350,TGF-beta signaling pathway;mmu:17126,path:mmu04390,Hippo signaling pathway;mmu:17126,path:mmu04371,Apelin signaling pathway;mmu:17126,path:mmu04144,Endocytosis;mmu:17126,path:mmu04110,Cell cycle;mmu:17126,path:mmu04218,Cellular senescence;mmu:17126,path:mmu04550,Signaling pathways regulating pluripotency of stem cells;mmu:17126,path:mmu04659,Th17 cell differentiation;mmu:1…
CNN3_MOUSE	Q9DAW9	Cnn3	Calponin-3	GO:0015629,actin cytoskeleton;GO:0005829,cytosol;GO:0030425,dendrite;GO:0043197,dendritic spine;GO:0098978,glutamatergic synapse;GO:0043025,neuronal cell body;GO:0098794,postsynapse	GO:0051015,actin filament binding;GO:0005516,calmodulin binding;GO:0008017,microtubule binding;GO:0003779,actin binding	GO:0007015,actin filament organization;GO:0031032,actomyosin structure organization;GO:0030855,epithelial cell differentiation
TRI25_MOUSE	Q61510	Trim25	E3 ubiquitin/ISG15 ligase TRIM25	GO:0005737,cytoplasm;GO:0010494,cytoplasmic stress granule;GO:0005829,cytosol;GO:0016604,nuclear body;GO:0005654,nucleoplasm;GO:0005634,nucleus	GO:0016874,ligase activity;GO:0046872,metal ion binding;GO:0039552,RIG-I binding;GO:0003713,transcription coactivator activity;GO:0061630,ubiquitin protein ligase activity;GO:0004842,ubiquitin-protein transferase activity	GO:0140374,antiviral innate immune response;GO:1990830,cellular response to leukemia inhibitory factor;GO:0002753,cytoplasmic pattern recognition receptor signaling pathway;GO:0045087,innate immune response;GO:0046597,negative regulation of viral entry into host cell;GO:0043123,positive regulation of canonical NF-kappaB signal transduction;GO:0070936,protein K48-linked ubiquitination;GO:0006513,p…	mmu:217069,path:mmu04064,NF-kappa B signaling pathway;mmu:217069,path:mmu04622,RIG-I-like receptor signaling pathway;mmu:217069,path:mmu05164,Influenza A
PMVK_MOUSE	Q9D1G2	Pmvk	Phosphomevalonate kinase	GO:0005829,cytosol	GO:0005524,ATP binding;GO:0004631,phosphomevalonate kinase activity	GO:0006695,cholesterol biosynthetic process;GO:0019287,isopentenyl diphosphate biosynthetic process, mevalonate pathway;GO:0016310,phosphorylation;GO:0070723,response to cholesterol;GO:0016126,sterol biosynthetic process	mmu:68603,path:mmu00900,Terpenoid backbone biosynthesis;mmu:68603,path:mmu04146,Peroxisome
PYRG1_MOUSE	P70698	Ctps1	CTP synthase 1	GO:0097268,cytoophidium;GO:0005737,cytoplasm;GO:0005829,cytosol	GO:0005524,ATP binding;GO:0003883,CTP synthase activity;GO:0042802,identical protein binding	GO:0044210,'de novo' CTP biosynthetic process;GO:0042100,B cell proliferation;GO:0006241,CTP biosynthetic process;GO:0006541,glutamine metabolic process;GO:0019856,pyrimidine nucleobase biosynthetic process;GO:0042098,T cell proliferation	mmu:51797,path:mmu00240,Pyrimidine metabolism
A0A140T8M1_MOUSE	A0A140T8M1	Igkv10-96	Immunoglobulin kappa variable 10-96 (Fragment)	GO:0005615,extracellular space		GO:0006955,immune response
SAM50_MOUSE	Q8BGH2	Samm50	Sorting and assembly machinery component 50 homolog	GO:0016020,membrane;GO:0005743,mitochondrial inner membrane;GO:0005741,mitochondrial outer membrane;GO:0005739,mitochondrion;GO:0001401,SAM complex		GO:0042407,cristae formation;GO:0033108,mitochondrial respiratory chain complex assembly;GO:0045040,protein insertion into mitochondrial outer membrane
GDS1_MOUSE	E9Q912	Rap1gds1	Rap1 GTPase-GDP dissociation stimulator 1	GO:0005829,cytosol;GO:0005783,endoplasmic reticulum;GO:0005615,extracellular space;GO:0005739,mitochondrion;GO:0005634,nucleus	GO:0030695,GTPase regulator activity;GO:0005085,guanyl-nucleotide exchange factor activity	GO:0086098,angiotensin-activated signaling pathway involved in heart process;GO:0080120,CAAX-box protein maturation;GO:0003300,cardiac muscle hypertrophy;GO:0031034,myosin filament assembly;GO:0032471,negative regulation of endoplasmic reticulum calcium ion concentration;GO:0051561,positive regulation of mitochondrial calcium ion concentration;GO:0034504,protein localization to nucleus;GO:0070376…
SF01_MOUSE	Q64213	Sf1	Splicing factor 1	GO:0005737,cytoplasm;GO:0016604,nuclear body;GO:0005654,nucleoplasm;GO:0005634,nucleus;GO:0005681,spliceosomal complex;GO:0089701,U2AF complex	GO:0042802,identical protein binding;GO:0003729,mRNA binding;GO:0003723,RNA binding;GO:0008270,zinc ion binding;GO:0045131,pre-mRNA branch point binding	GO:0033327,Leydig cell differentiation;GO:0030238,male sex determination;GO:0000398,mRNA splicing, via spliceosome;GO:0048662,negative regulation of smooth muscle cell proliferation;GO:0030575,nuclear body organization;GO:0048024,regulation of mRNA splicing, via spliceosome;GO:0050810,regulation of steroid biosynthetic process
SRSF6_MOUSE	Q3TWW8	Srsf6	Serine/arginine-rich splicing factor 6	GO:0005737,cytoplasm;GO:0016607,nuclear speck;GO:0005634,nucleus;GO:1990904,ribonucleoprotein complex	GO:0003729,mRNA binding;GO:0036002,pre-mRNA binding;GO:0003723,RNA binding	GO:0000380,alternative mRNA splicing, via spliceosome;GO:0006376,mRNA splice site recognition;GO:0010629,negative regulation of gene expression;GO:0045617,negative regulation of keratinocyte differentiation;GO:0048025,negative regulation of mRNA splicing, via spliceosome;GO:2000675,negative regulation of type B pancreatic cell apoptotic process;GO:0060501,positive regulation of epithelial cell pr…	mmu:67996,path:mmu03040,Spliceosome;mmu:67996,path:mmu05168,Herpes simplex virus 1 infection
CDC42_MOUSE	P60766	Cdc42	Cell division control protein 42 homolog	GO:0045177,apical part of cell;GO:0031252,cell leading edge;GO:0071944,cell periphery;GO:0042995,cell projection;GO:0005911,cell-cell junction;GO:0005813,centrosome;GO:0005737,cytoplasm;GO:0036464,cytoplasmic ribonucleoprotein granule;GO:0005829,cytosol;GO:0043197,dendritic spine;GO:0030175,filopodium;GO:0098978,glutamatergic synapse;GO:0000139,Golgi membrane;GO:0017119,Golgi transport complex;GO…	GO:0034191,apolipoprotein A-I receptor binding;GO:0003925,G protein activity;GO:0032427,GBD domain binding;GO:0005525,GTP binding;GO:0030742,GTP-dependent protein binding;GO:0003924,GTPase activity;GO:0042802,identical protein binding;GO:0031435,mitogen-activated protein kinase kinase kinase binding;GO:0019901,protein kinase binding;GO:0031996,thioesterase binding;GO:0061630,ubiquitin protein lig…	GO:0030036,actin cytoskeleton organization;GO:0090135,actin filament branching;GO:0007015,actin filament organization;GO:0034332,adherens junction organization;GO:0003161,cardiac conduction system development;GO:0003253,cardiac neural crest cell migration involved in outflow tract morphogenesis;GO:0032488,Cdc42 protein signal transduction;GO:0034329,cell junction assembly;GO:0098609,cell-cell adh…	mmu:12540,path:mmu04010,MAPK signaling pathway;mmu:12540,path:mmu04014,Ras signaling pathway;mmu:12540,path:mmu04015,Rap1 signaling pathway;mmu:12540,path:mmu04370,VEGF signaling pathway;mmu:12540,path:mmu04144,Endocytosis;mmu:12540,path:mmu04510,Focal adhesion;mmu:12540,path:mmu04520,Adherens junction;mmu:12540,path:mmu04530,Tight junction;mmu:12540,path:mmu04810,Regulation of actin cytoskeleton…
TOM70_MOUSE	Q9CZW5	Tomm70	Mitochondrial import receptor subunit TOM70	GO:0031966,mitochondrial membrane;GO:0005741,mitochondrial outer membrane;GO:0005739,mitochondrion	GO:0030943,mitochondrion targeting sequence binding;GO:0060090,molecular adaptor activity	GO:0002218,activation of innate immune response;GO:0098586,cellular response to virus;GO:0061052,negative regulation of cell growth involved in cardiac muscle cell development;GO:0002230,positive regulation of defense response to virus by host;GO:0032728,positive regulation of interferon-beta production;GO:1903955,positive regulation of protein targeting to mitochondrion;GO:0030150,protein import…
COPZ1_MOUSE	P61924	Copz1	Coatomer subunit zeta-1	GO:0030126,COPI vesicle coat;GO:0000139,Golgi membrane		GO:0006891,intra-Golgi vesicle-mediated transport;GO:0006886,intracellular protein transport;GO:0006890,retrograde vesicle-mediated transport, Golgi to endoplasmic reticulum;GO:0015031,protein transport
A0A0B4J1I8_MOUSE	A0A0B4J1I8	Igkv4-59	Immunoglobulin kappa variable 4-59 (Fragment)	GO:0005615,extracellular space		GO:0006955,immune response
SMAP1_MOUSE	Q91VZ6	Smap1	Stromal membrane-associated protein 1	GO:0005737,cytoplasm;GO:0005886,plasma membrane	GO:0030276,clathrin binding;GO:0005096,GTPase activator activity;GO:0046872,metal ion binding	GO:0045648,positive regulation of erythrocyte differentiation;GO:2000369,regulation of clathrin-dependent endocytosis	mmu:98366,path:mmu04144,Endocytosis
RET1_MOUSE	Q00915	Rbp1	Retinol-binding protein 1	GO:0044297,cell body;GO:0005829,cytosol;GO:0005811,lipid droplet;GO:0005654,nucleoplasm;GO:0005634,nucleus	GO:1904768,all-trans-retinol binding;GO:0005504,fatty acid binding;GO:0016918,retinal binding;GO:0005501,retinoid binding;GO:0019841,retinol binding	GO:0015908,fatty acid transport;GO:0055088,lipid homeostasis;GO:0030852,regulation of granulocyte differentiation;GO:0080021,response to benzoic acid;GO:0032526,response to retinoic acid;GO:0033189,response to vitamin A;GO:0002138,retinoic acid biosynthetic process;GO:0042573,retinoic acid metabolic process;GO:0042572,retinol metabolic process;GO:0006776,vitamin A metabolic process
WDR12_MOUSE	Q9JJA4	Wdr12	Ribosome biogenesis protein WDR12	GO:0005730,nucleolus;GO:0005654,nucleoplasm;GO:0005634,nucleus;GO:0070545,PeBoW complex;GO:0030687,preribosome, large subunit precursor	GO:0043021,ribonucleoprotein complex binding	GO:0000466,maturation of 5.8S rRNA from tricistronic rRNA transcript (SSU-rRNA, 5.8S rRNA, LSU-rRNA);GO:0000463,maturation of LSU-rRNA from tricistronic rRNA transcript (SSU-rRNA, 5.8S rRNA, LSU-rRNA);GO:0007219,Notch signaling pathway;GO:0051726,regulation of cell cycle
PUR1_MOUSE	Q8CIH9	Ppat	Amidophosphoribosyltransferase		GO:0051539,4 iron, 4 sulfur cluster binding;GO:0004044,amidophosphoribosyltransferase activity;GO:0042802,identical protein binding;GO:0046872,metal ion binding	GO:0044208,'de novo' AMP biosynthetic process;GO:0006189,'de novo' IMP biosynthetic process;GO:0097294,'de novo' XMP biosynthetic process;GO:0006543,glutamine catabolic process;GO:0006177,GMP biosynthetic process;GO:0009113,purine nucleobase biosynthetic process;GO:0006164,purine nucleotide biosynthetic process	mmu:231327,path:mmu00230,Purine metabolism;mmu:231327,path:mmu00250,Alanine, aspartate and glutamate metabolism
Q8CBB7_MOUSE	Q8CBB7	Ap1g1	AP-1 complex subunit gamma	GO:0030121,AP-1 adaptor complex;GO:0005905,clathrin-coated pit;GO:0030136,clathrin-coated vesicle;GO:0005829,cytosol;GO:0005769,early endosome;GO:0005794,Golgi apparatus;GO:0043231,intracellular membrane-bounded organelle;GO:0005765,lysosomal membrane;GO:0048471,perinuclear region of cytoplasm;GO:0055037,recycling endosome;GO:0005802,trans-Golgi network;GO:0032588,trans-Golgi network membrane;GO:…	GO:0035615,clathrin adaptor activity;GO:0030742,GTP-dependent protein binding;GO:0019894,kinesin binding;GO:0031267,small GTPase binding;GO:0005518,collagen binding	GO:0110010,basolateral protein secretion;GO:0035646,endosome to melanosome transport;GO:0090160,Golgi to lysosome transport;GO:0006896,Golgi to vacuole transport;GO:0006886,intracellular protein transport;GO:1903232,melanosome assembly;GO:0060155,platelet dense granule organization;GO:0043323,positive regulation of natural killer cell degranulation;GO:0045954,positive regulation of natural killer…	mmu:11765,path:mmu04142,Lysosome;mmu:11765,path:mmu05170,Human immunodeficiency virus 1 infection
Q8C483_MOUSE	Q8C483	Sars1	serine--tRNA ligase	GO:0005737,cytoplasm;GO:0005829,cytosol;GO:0005739,mitochondrion;GO:0005634,nucleus	GO:0005524,ATP binding;GO:0019899,enzyme binding;GO:0060090,molecular adaptor activity;GO:0042803,protein homodimerization activity;GO:0000978,RNA polymerase II cis-regulatory region sequence-specific DNA binding;GO:0098619,selenocysteine-tRNA ligase activity;GO:0004828,serine-tRNA ligase activity;GO:0000049,tRNA binding	GO:0002181,cytoplasmic translation;GO:0016525,negative regulation of angiogenesis;GO:0000122,negative regulation of transcription by RNA polymerase II;GO:1904046,negative regulation of vascular endothelial growth factor production;GO:0001514,selenocysteine incorporation;GO:0006434,seryl-tRNA aminoacylation;GO:0006400,tRNA modification	mmu:20226,path:mmu00970,Aminoacyl-tRNA biosynthesis
NUDT5_MOUSE	Q9JKX6	Nudt5	ADP-sugar pyrophosphatase	GO:0005634,nucleus	GO:0044715,8-oxo-dGDP phosphatase activity;GO:0044716,8-oxo-GDP phosphatase activity;GO:0047631,ADP-ribose diphosphatase activity;GO:0019144,ADP-sugar diphosphatase activity;GO:0042802,identical protein binding;GO:0000287,magnesium ion binding;GO:0017110,nucleoside diphosphate phosphatase activity;GO:0016779,nucleotidyltransferase activity;GO:0042803,protein homodimerization activity;GO:0030515,s…	GO:1990966,ATP generation from poly-ADP-D-ribose;GO:0006338,chromatin remodeling;GO:0019303,D-ribose catabolic process;GO:0006139,nucleobase-containing compound metabolic process;GO:0006753,nucleoside phosphate metabolic process;GO:0009191,ribonucleoside diphosphate catabolic process;GO:0019693,ribose phosphate metabolic process	mmu:53893,path:mmu00230,Purine metabolism
K2C75_MOUSE	Q8BGZ7	Krt75	Keratin, type II cytoskeletal 75	GO:0001533,cornified envelope;GO:0005882,intermediate filament;GO:0045095,keratin filament	GO:0030280,structural constituent of skin epidermis	GO:0002244,hematopoietic progenitor cell differentiation;GO:0045109,intermediate filament organization;GO:0031424,keratinization
CLPP_MOUSE	O88696	Clpp	ATP-dependent Clp protease proteolytic subunit, mitochondrial	GO:0009368,endopeptidase Clp complex;GO:0005759,mitochondrial matrix;GO:0005739,mitochondrion	GO:0004176,ATP-dependent peptidase activity;GO:0051117,ATPase binding;GO:0004175,endopeptidase activity;GO:0042802,identical protein binding;GO:0004252,serine-type endopeptidase activity	GO:0033619,membrane protein proteolysis;GO:0006515,protein quality control for misfolded or incompletely synthesized proteins;GO:0006508,proteolysis;GO:0051603,proteolysis involved in protein catabolic process
Q7TNL5_MOUSE	Q7TNL5	Ppp2r5d	Serine/threonine-protein phosphatase 2A 56 kDa regulatory subunit	GO:0005829,cytosol;GO:0005634,nucleus;GO:0000159,protein phosphatase type 2A complex	GO:0004721,phosphoprotein phosphatase activity;GO:0072542,protein phosphatase activator activity	GO:0071363,cellular response to growth factor stimulus;GO:0010801,negative regulation of peptidyl-threonine phosphorylation;GO:0010976,positive regulation of neuron projection development;GO:0051388,positive regulation of neurotrophin TRK receptor signaling pathway;GO:0035307,positive regulation of protein dephosphorylation;GO:0045944,positive regulation of transcription by RNA polymerase II;GO:0…
D3YYB0_MOUSE	D3YYB0	Rps27l	40S ribosomal protein S27	GO:0005829,cytosol;GO:0022627,cytosolic small ribosomal subunit;GO:0005634,nucleus;GO:1990904,ribonucleoprotein complex;GO:0005840,ribosome	GO:0008656,cysteine-type endopeptidase activator activity involved in apoptotic process;GO:0046872,metal ion binding;GO:0003723,RNA binding;GO:0003735,structural constituent of ribosome;GO:0008494,translation activator activity	GO:0006978,DNA damage response, signal transduction by p53 class mediator resulting in transcription of p21 class mediator;GO:0042771,intrinsic apoptotic signaling pathway in response to DNA damage by p53 class mediator;GO:0031571,mitotic G1 DNA damage checkpoint signaling;GO:0045727,positive regulation of translation;GO:0000028,ribosomal small subunit assembly;GO:0006412,translation	mmu:67941,path:mmu03010,Ribosome;mmu:67941,path:mmu05171,Coronavirus disease - COVID-19
ADHX_MOUSE	P28474	Adh5	Alcohol dehydrogenase class-3	GO:0005829,cytosol;GO:0005739,mitochondrion	GO:0004022,alcohol dehydrogenase (NAD+) activity;GO:0004024,alcohol dehydrogenase activity, zinc-dependent;GO:0005504,fatty acid binding;GO:0018467,formaldehyde dehydrogenase activity;GO:0042802,identical protein binding;GO:0051903,S-(hydroxymethyl)glutathione dehydrogenase activity;GO:0106322,S-(hydroxymethyl)glutathione dehydrogenase NAD activity;GO:0106321,S-(hydroxymethyl)glutathione dehydrog…	GO:0006068,ethanol catabolic process;GO:0006069,ethanol oxidation;GO:0010430,fatty acid omega-oxidation;GO:0046294,formaldehyde catabolic process;GO:0045777,positive regulation of blood pressure;GO:0003016,respiratory system process;GO:0032496,response to lipopolysaccharide;GO:0051409,response to nitrosative stress;GO:0051775,response to redox state;GO:0001523,retinoid metabolic process	mmu:11532,path:mmu00010,Glycolysis / Gluconeogenesis;mmu:11532,path:mmu00620,Pyruvate metabolism;mmu:11532,path:mmu00071,Fatty acid degradation;mmu:11532,path:mmu00350,Tyrosine metabolism;mmu:11532,path:mmu00830,Retinol metabolism;mmu:11532,path:mmu00980,Metabolism of xenobiotics by cytochrome P450;mmu:11532,path:mmu00982,Drug metabolism - cytochrome P450;mmu:11532,path:mmu04936,Alcoholic liver d…
UTP18_MOUSE	Q5SSI6	Utp18	U3 small nucleolar RNA-associated protein 18 homolog	GO:0031965,nuclear membrane;GO:0005730,nucleolus;GO:0005654,nucleoplasm;GO:0005634,nucleus;GO:0034388,Pwp2p-containing subcomplex of 90S preribosome;GO:0032040,small-subunit processome		GO:0042274,ribosomal small subunit biogenesis;GO:0006364,rRNA processing	mmu:217109,path:mmu03008,Ribosome biogenesis in eukaryotes
DCAKD_MOUSE	Q8BHC4	Dcakd	Dephospho-CoA kinase domain-containing protein	GO:0005739,mitochondrion	GO:0005524,ATP binding;GO:0004140,dephospho-CoA kinase activity	GO:0015937,coenzyme A biosynthetic process
MAT2B_MOUSE	Q99LB6	Mat2b	Methionine adenosyltransferase 2 subunit beta	GO:0048269,methionine adenosyltransferase complex;GO:0005739,mitochondrion;GO:0005634,nucleus	GO:0019899,enzyme binding;GO:0048270,methionine adenosyltransferase regulator activity	GO:0006730,one-carbon metabolic process;GO:0006556,S-adenosylmethionine biosynthetic process	mmu:108645,path:mmu00270,Cysteine and methionine metabolism
XPO5_MOUSE	Q924C1	Xpo5	Exportin-5	GO:0005737,cytoplasm;GO:0005829,cytosol;GO:0005654,nucleoplasm;GO:0005634,nucleus;GO:0016442,RISC complex;GO:0042565,RNA nuclear export complex	GO:0003729,mRNA binding;GO:0005049,nuclear export signal receptor activity;GO:0070883,pre-miRNA binding;GO:1905172,RISC complex binding;GO:0003723,RNA binding;GO:0031267,small GTPase binding;GO:0000049,tRNA binding	GO:0035281,pre-miRNA export from nucleus;GO:0006611,protein export from nucleus;GO:0006405,RNA export from nucleus	mmu:72322,path:mmu03013,Nucleocytoplasmic transport
A0A0B4J1P4_MOUSE	A0A0B4J1P4	Ighv5-16	Immunoglobulin heavy variable 5-16 (Fragment)		GO:0003823,antigen binding	GO:0016064,immunoglobulin mediated immune response
E9PXY8_MOUSE	E9PXY8	Usp7	Ubiquitin carboxyl-terminal hydrolase 7	GO:0005737,cytoplasm;GO:0005829,cytosol;GO:0005634,nucleus;GO:0016605,PML body;GO:0032991,protein-containing complex;GO:0001741,XY body	GO:0004843,cysteine-type deubiquitinase activity;GO:0004197,cysteine-type endopeptidase activity;GO:0101005,deubiquitinase activity;GO:0042802,identical protein binding;GO:1990380,K48-linked deubiquitinase activity;GO:0002039,p53 binding	GO:0035616,histone H2B conserved C-terminal lysine deubiquitination;GO:0035520,monoubiquitinated protein deubiquitination;GO:0044027,negative regulation of gene expression via CpG island methylation;GO:0045721,negative regulation of gluconeogenesis;GO:0032435,negative regulation of proteasomal ubiquitin-dependent protein catabolic process;GO:1904262,negative regulation of TORC1 signaling;GO:00430…	mmu:252870,path:mmu04068,FoxO signaling pathway;mmu:252870,path:mmu05203,Viral carcinogenesis;mmu:252870,path:mmu05169,Epstein-Barr virus infection
ARFP1_MOUSE	G5E8V9	Arfip1	Arfaptin-1	GO:0005829,cytosol;GO:0000139,Golgi membrane;GO:0032588,trans-Golgi network membrane	GO:0070273,phosphatidylinositol-4-phosphate binding;GO:0005543,phospholipid binding;GO:0019904,protein domain specific binding	GO:0006886,intracellular protein transport;GO:1905280,negative regulation of retrograde transport, endosome to Golgi;GO:0034315,regulation of Arp2/3 complex-mediated actin nucleation;GO:0050708,regulation of protein secretion
DESP_MOUSE	E9Q557	Dsp	Desmoplakin	GO:0005912,adherens junction;GO:0016323,basolateral plasma membrane;GO:0005911,cell-cell junction;GO:0001533,cornified envelope;GO:0005737,cytoplasm;GO:0005856,cytoskeleton;GO:0030057,desmosome;GO:0005916,fascia adherens;GO:0014704,intercalated disc;GO:0005886,plasma membrane	GO:0005080,protein kinase C binding;GO:0097110,scaffold protein binding;GO:0005198,structural molecule activity	GO:0034332,adherens junction organization;GO:0086073,bundle of His cell-Purkinje myocyte adhesion involved in cell communication;GO:0098609,cell-cell adhesion;GO:0002934,desmosome organization;GO:0090136,epithelial cell-cell adhesion;GO:0045104,intermediate filament cytoskeleton organization;GO:0045109,intermediate filament organization;GO:0030216,keratinocyte differentiation;GO:0150105,protein l…	mmu:109620,path:mmu05412,Arrhythmogenic right ventricular cardiomyopathy
PDLI5_MOUSE	Q8CI51	Pdlim5	PDZ and LIM domain protein 5	GO:0015629,actin cytoskeleton;GO:0005912,adherens junction;GO:0042995,cell projection;GO:0005829,cytosol;GO:0031941,filamentous actin;GO:0016020,membrane;GO:0014069,postsynaptic density;GO:0098793,presynapse;GO:0001725,stress fiber;GO:0030018,Z disc	GO:0003779,actin binding;GO:0042805,actinin binding;GO:0046872,metal ion binding;GO:0051371,muscle alpha-actinin binding;GO:0005080,protein kinase C binding	GO:0030036,actin cytoskeleton organization;GO:0061049,cell growth involved in cardiac muscle cell development;GO:0007507,heart development;GO:0061061,muscle structure development;GO:0061001,regulation of dendritic spine morphogenesis;GO:0051963,regulation of synapse assembly
Q3UXS0_MOUSE	Q3UXS0	Scamp3	Secretory carrier-associated membrane protein	GO:0000139,Golgi membrane;GO:0043231,intracellular membrane-bounded organelle;GO:0055038,recycling endosome membrane;GO:0032588,trans-Golgi network membrane;GO:0016020,membrane	GO:0031625,ubiquitin protein ligase binding	GO:0006886,intracellular protein transport;GO:0015031,protein transport;GO:0010033,response to organic substance;GO:0032526,response to retinoic acid
YTHD3_MOUSE	Q8BYK6	Ythdf3	YTH domain-containing family protein 3	GO:0005737,cytoplasm;GO:0010494,cytoplasmic stress granule;GO:0005829,cytosol;GO:0000932,P-body	GO:0003729,mRNA binding;GO:1990247,N6-methyladenosine-containing RNA reader activity;GO:0043022,ribosome binding;GO:0003723,RNA binding	GO:0061157,mRNA destabilization;GO:0060339,negative regulation of type I interferon-mediated signaling pathway;GO:0070925,organelle assembly;GO:0045727,positive regulation of translation;GO:0043488,regulation of mRNA stability;GO:1901163,regulation of trophoblast cell migration;GO:0034063,stress granule assembly
A0A338P6K2_MOUSE	A0A338P6K2	Myh11	Myosin-11	GO:0005903,brush border;GO:0005737,cytoplasm;GO:0042470,melanosome;GO:0005859,muscle myosin complex;GO:0030016,myofibril;GO:0016459,myosin complex;GO:0032982,myosin filament;GO:0016460,myosin II complex;GO:0030485,smooth muscle contractile fiber;GO:0001725,stress fiber	GO:0051015,actin filament binding;GO:0005524,ATP binding;GO:0005516,calmodulin binding;GO:0003774,cytoskeletal motor activity;GO:0000146,microfilament motor activity;GO:0008307,structural constituent of muscle	GO:0031032,actomyosin structure organization;GO:0055013,cardiac muscle cell development;GO:0048251,elastic fiber assembly;GO:0030241,skeletal muscle myosin thick filament assembly;GO:0006939,smooth muscle contraction	mmu:17880,path:mmu04530,Tight junction;mmu:17880,path:mmu04810,Regulation of actin cytoskeleton;mmu:17880,path:mmu04270,Vascular smooth muscle contraction
MYO1E_MOUSE	E9Q634	Myo1e	Unconventional myosin-Ie	GO:0015629,actin cytoskeleton;GO:0005912,adherens junction;GO:0005903,brush border;GO:0045334,clathrin-coated endocytic vesicle;GO:0032437,cuticular plate;GO:0005737,cytoplasm;GO:0005856,cytoskeleton;GO:0005902,microvillus;GO:0016459,myosin complex;GO:0005886,plasma membrane;GO:0032991,protein-containing complex;GO:0031982,vesicle	GO:0051015,actin filament binding;GO:0005524,ATP binding;GO:0016887,ATP hydrolysis activity;GO:0005516,calmodulin binding;GO:0000146,microfilament motor activity;GO:0035091,phosphatidylinositol binding;GO:0044877,protein-containing complex binding;GO:0003779,actin binding;GO:0003774,cytoskeletal motor activity	GO:0007015,actin filament organization;GO:0006897,endocytosis;GO:0032836,glomerular basement membrane development;GO:0003094,glomerular filtration;GO:0030097,hemopoiesis;GO:0001701,in utero embryonic development;GO:0001822,kidney development;GO:0006807,nitrogen compound metabolic process;GO:0048008,platelet-derived growth factor receptor signaling pathway;GO:0072015,podocyte development;GO:003516…
ACADV_MOUSE	P50544	Acadvl	Very long-chain specific acyl-CoA dehydrogenase, mitochondrial	GO:0005743,mitochondrial inner membrane;GO:0031966,mitochondrial membrane;GO:0042645,mitochondrial nucleoid;GO:0005739,mitochondrion;GO:0005730,nucleolus;GO:0005654,nucleoplasm	GO:0003995,acyl-CoA dehydrogenase activity;GO:0000062,fatty-acyl-CoA binding;GO:0050660,flavin adenine dinucleotide binding;GO:0042802,identical protein binding;GO:0004466,long-chain-acyl-CoA dehydrogenase activity;GO:0017099,very-long-chain-acyl-CoA dehydrogenase activity	GO:0030855,epithelial cell differentiation;GO:0006635,fatty acid beta-oxidation;GO:0033539,fatty acid beta-oxidation using acyl-CoA dehydrogenase;GO:0009062,fatty acid catabolic process;GO:0045717,negative regulation of fatty acid biosynthetic process;GO:0046322,negative regulation of fatty acid oxidation;GO:0090181,regulation of cholesterol metabolic process;GO:0009409,response to cold;GO:000165…	mmu:11370,path:mmu00071,Fatty acid degradation;mmu:11370,path:mmu04936,Alcoholic liver disease
VATB1_MOUSE	Q91YH6	Atp6v1b1	V-type proton ATPase subunit B, kidney isoform	GO:0016324,apical plasma membrane;GO:0016323,basolateral plasma membrane;GO:0005737,cytoplasm;GO:0005829,cytosol;GO:0098850,extrinsic component of synaptic vesicle membrane;GO:0016328,lateral plasma membrane;GO:0016020,membrane;GO:0005902,microvillus;GO:0008021,synaptic vesicle;GO:0016471,vacuolar proton-transporting V-type ATPase complex;GO:0000221,vacuolar proton-transporting V-type ATPase, V1 …	GO:0005524,ATP binding;GO:0044877,protein-containing complex binding;GO:0015078,proton transmembrane transporter activity;GO:0046961,proton-transporting ATPase activity, rotational mechanism	GO:0030534,adult behavior;GO:0046034,ATP metabolic process;GO:0055074,calcium ion homeostasis;GO:0055064,chloride ion homeostasis;GO:0042048,olfactory behavior;GO:0001503,ossification;GO:0045851,pH reduction;GO:0055075,potassium ion homeostasis;GO:0006693,prostaglandin metabolic process;GO:1902600,proton transmembrane transport;GO:0010468,regulation of gene expression;GO:0006885,regulation of pH;…	mmu:110935,path:mmu00190,Oxidative phosphorylation;mmu:110935,path:mmu04150,mTOR signaling pathway;mmu:110935,path:mmu04145,Phagosome;mmu:110935,path:mmu04966,Collecting duct acid secretion;mmu:110935,path:mmu04721,Synaptic vesicle cycle;mmu:110935,path:mmu05165,Human papillomavirus infection;mmu:110935,path:mmu05323,Rheumatoid arthritis
SEC62_MOUSE	Q8BU14	Sec62	Translocation protein SEC62	GO:0005783,endoplasmic reticulum;GO:0005789,endoplasmic reticulum membrane;GO:0016020,membrane		GO:0006620,post-translational protein targeting to endoplasmic reticulum membrane;GO:0031204,post-translational protein targeting to membrane, translocation	mmu:69276,path:mmu03060,Protein export;mmu:69276,path:mmu04141,Protein processing in endoplasmic reticulum
AATC_MOUSE	P05201	Got1	Aspartate aminotransferase, cytoplasmic	GO:0043679,axon terminus;GO:0005737,cytoplasm;GO:0005829,cytosol	GO:0031406,carboxylic acid binding;GO:0004069,L-aspartate;GO:0047801,L-cysteine transaminase activity;GO:0004609,phosphatidylserine decarboxylase activity;GO:0030170,pyridoxal phosphate binding	GO:0006103,2-oxoglutarate metabolic process;GO:0006532,aspartate biosynthetic process;GO:0006533,aspartate catabolic process;GO:0006531,aspartate metabolic process;GO:0032869,cellular response to insulin stimulus;GO:0071260,cellular response to mechanical stimulus;GO:0043648,dicarboxylic acid metabolic process;GO:0055089,fatty acid homeostasis;GO:0006094,gluconeogenesis;GO:0019551,glutamate catab…	mmu:14718,path:mmu00250,Alanine, aspartate and glutamate metabolism;mmu:14718,path:mmu00270,Cysteine and methionine metabolism;mmu:14718,path:mmu00220,Arginine biosynthesis;mmu:14718,path:mmu00330,Arginine and proline metabolism;mmu:14718,path:mmu00350,Tyrosine metabolism;mmu:14718,path:mmu00360,Phenylalanine metabolism;mmu:14718,path:mmu00400,Phenylalanine, tyrosine and tryptophan biosynthesis
RL29_MOUSE	P47915	Rpl29	Large ribosomal subunit protein eL29	GO:0005737,cytoplasm;GO:0005829,cytosol;GO:0022625,cytosolic large ribosomal subunit;GO:0022626,cytosolic ribosome;GO:0016020,membrane;GO:0042788,polysomal ribosome;GO:0098794,postsynapse;GO:0098793,presynapse;GO:0005840,ribosome;GO:0045202,synapse;GO:1990904,ribonucleoprotein complex	GO:0008201,heparin binding;GO:0003735,structural constituent of ribosome	GO:0031589,cell-substrate adhesion;GO:0002181,cytoplasmic translation;GO:0048144,fibroblast proliferation;GO:0035264,multicellular organism growth;GO:0006412,translation;GO:0140242,translation at postsynapse;GO:0140236,translation at presynapse	mmu:19944,path:mmu03010,Ribosome;mmu:19944,path:mmu05171,Coronavirus disease - COVID-19
A0A0R4J0U2_MOUSE	A0A0R4J0U2	Ppp4r2	Protein phosphatase 4, regulatory subunit 2	GO:0005813,centrosome;GO:0000785,chromatin;GO:0005737,cytoplasm;GO:0005654,nucleoplasm;GO:0005634,nucleus;GO:0030289,protein phosphatase 4 complex	GO:0019888,protein phosphatase regulator activity;GO:0030674,protein-macromolecule adaptor activity	GO:0002244,hematopoietic progenitor cell differentiation;GO:0006397,mRNA processing;GO:2000779,regulation of double-strand break repair;GO:0010569,regulation of double-strand break repair via homologous recombination;GO:0008380,RNA splicing
BUB3_MOUSE	Q9WVA3	Bub3	Mitotic checkpoint protein BUB3	GO:1990298,bub1-bub3 complex;GO:0000776,kinetochore;GO:0033597,mitotic checkpoint complex;GO:0005654,nucleoplasm	GO:0043130,ubiquitin binding	GO:0008608,attachment of spindle microtubules to kinetochore;GO:0051301,cell division;GO:0051321,meiotic cell cycle;GO:0007094,mitotic spindle assembly checkpoint signaling;GO:0034501,protein localization to kinetochore;GO:0051983,regulation of chromosome segregation	mmu:12237,path:mmu04110,Cell cycle;mmu:12237,path:mmu05166,Human T-cell leukemia virus 1 infection
UBE2N_MOUSE	P61089	Ube2n	Ubiquitin-conjugating enzyme E2 N	GO:0005737,cytoplasm;GO:0005829,cytosol;GO:0005634,nucleus;GO:0032991,protein-containing complex;GO:0031372,UBC13-MMS2 complex;GO:0035370,UBC13-UEV1A complex;GO:0031371,ubiquitin conjugating enzyme complex;GO:0000151,ubiquitin ligase complex	GO:0005524,ATP binding;GO:0043130,ubiquitin binding;GO:0061631,ubiquitin conjugating enzyme activity;GO:0031625,ubiquitin protein ligase binding;GO:0097027,ubiquitin-protein transferase activator activity;GO:0004842,ubiquitin-protein transferase activity	GO:0140374,antiviral innate immune response;GO:0000729,DNA double-strand break processing;GO:0000724,double-strand break repair via homologous recombination;GO:1904262,negative regulation of TORC1 signaling;GO:0043123,positive regulation of canonical NF-kappaB signal transduction;GO:0045739,positive regulation of DNA repair;GO:2000781,positive regulation of double-strand break repair;GO:1902533,p…	mmu:93765,path:mmu04120,Ubiquitin mediated proteolysis
CAV2_MOUSE	Q9WVC3	Cav2	Caveolin-2	GO:0002080,acrosomal membrane;GO:0005901,caveola;GO:0002095,caveolar macromolecular signaling complex;GO:0009986,cell surface;GO:0031410,cytoplasmic vesicle;GO:0005925,focal adhesion;GO:0005794,Golgi apparatus;GO:0000139,Golgi membrane;GO:0005811,lipid droplet;GO:0016020,membrane;GO:0045121,membrane raft;GO:0005635,nuclear envelope;GO:0005637,nuclear inner membrane;GO:0048471,perinuclear region o…	GO:0031748,D1 dopamine receptor binding;GO:0031435,mitogen-activated protein kinase kinase kinase binding;GO:0060090,molecular adaptor activity;GO:0051219,phosphoprotein binding;GO:0046982,protein heterodimerization activity;GO:0042803,protein homodimerization activity;GO:0019901,protein kinase binding;GO:0030674,protein-macromolecule adaptor activity;GO:0097110,scaffold protein binding;GO:000014…	GO:0071711,basement membrane organization;GO:0070836,caveola assembly;GO:0030154,cell differentiation;GO:0008283,cell population proliferation;GO:0007268,chemical synaptic transmission;GO:0006897,endocytosis;GO:0007029,endoplasmic reticulum organization;GO:0001935,endothelial cell proliferation;GO:0008286,insulin receptor signaling pathway;GO:0007005,mitochondrion organization;GO:0001937,negative…	mmu:12390,path:mmu04144,Endocytosis;mmu:12390,path:mmu04510,Focal adhesion;mmu:12390,path:mmu05205,Proteoglycans in cancer;mmu:12390,path:mmu05100,Bacterial invasion of epithelial cells;mmu:12390,path:mmu05020,Prion disease;mmu:12390,path:mmu05418,Fluid shear stress and atherosclerosis
D3Z1V4_MOUSE	D3Z1V4	Pebp1	Phosphatidylethanolamine binding protein 1	GO:0045177,apical part of cell;GO:0043679,axon terminus;GO:0009986,cell surface;GO:0005615,extracellular space;GO:0005741,mitochondrial outer membrane;GO:0043209,myelin sheath;GO:0043025,neuronal cell body;GO:0008021,synaptic vesicle	GO:0005524,ATP binding;GO:0019899,enzyme binding;GO:0019900,kinase binding;GO:0008289,lipid binding;GO:0051019,mitogen-activated protein kinase binding;GO:0019901,protein kinase binding;GO:0033612,receptor serine/threonine kinase binding;GO:0004867,serine-type endopeptidase inhibitor activity;GO:0005102,signaling receptor binding	GO:0000165,MAPK cascade;GO:0043409,negative regulation of MAPK cascade;GO:0001933,negative regulation of protein phosphorylation;GO:0060409,positive regulation of acetylcholine metabolic process;GO:0043950,positive regulation of cAMP-mediated signaling;GO:0045840,positive regulation of mitotic nuclear division;GO:0002026,regulation of the force of heart contraction;GO:0048240,sperm capacitation
E9QN70_MOUSE	E9QN70	Lamb1	Laminin B1	GO:0005604,basement membrane;GO:0062023,collagen-containing extracellular matrix;GO:0031012,extracellular matrix;GO:0005576,extracellular region;GO:0005615,extracellular space;GO:0043256,laminin complex;GO:0005606,laminin-1 complex;GO:0043259,laminin-10 complex;GO:0005607,laminin-2 complex;GO:0043257,laminin-8 complex;GO:0005634,nucleus;GO:0048471,perinuclear region of cytoplasm;GO:0098637,protei…	GO:0019899,enzyme binding;GO:0005201,extracellular matrix structural constituent;GO:0043208,glycosphingolipid binding;GO:0005178,integrin binding	GO:0009887,animal organ morphogenesis;GO:0070831,basement membrane assembly;GO:0016477,cell migration;GO:0007566,embryo implantation;GO:0007611,learning or memory;GO:0007162,negative regulation of cell adhesion;GO:0031175,neuron projection development;GO:0021812,neuronal-glial interaction involved in cerebral cortex radial glia guided migration;GO:0042476,odontogenesis;GO:0045785,positive regulat…	mmu:16777,path:mmu04151,PI3K-Akt signaling pathway;mmu:16777,path:mmu04512,ECM-receptor interaction;mmu:16777,path:mmu04510,Focal adhesion;mmu:16777,path:mmu05200,Pathways in cancer;mmu:16777,path:mmu05222,Small cell lung cancer;mmu:16777,path:mmu05165,Human papillomavirus infection;mmu:16777,path:mmu05146,Amoebiasis;mmu:16777,path:mmu05145,Toxoplasmosis
CPSF7_MOUSE	Q8BTV2	Cpsf7	Cleavage and polyadenylation specificity factor subunit 7	GO:0005737,cytoplasm;GO:0005847,mRNA cleavage and polyadenylation specificity factor complex;GO:0005849,mRNA cleavage factor complex;GO:0005634,nucleus	GO:0003729,mRNA binding;GO:0003723,RNA binding	GO:1990120,messenger ribonucleoprotein complex assembly;GO:0031124,mRNA 3'-end processing;GO:0110104,mRNA alternative polyadenylation;GO:0051290,protein heterotetramerization;GO:0051262,protein tetramerization;GO:0006397,mRNA processing	mmu:269061,path:mmu03015,mRNA surveillance pathway;mmu:269061,path:mmu03250,Viral life cycle - HIV-1
SUN2_MOUSE	Q8BJS4	Sun2	SUN domain-containing protein 2	GO:0000781,chromosome, telomeric region;GO:0000794,condensed nuclear chromosome;GO:0010008,endosome membrane;GO:0034993,meiotic nuclear membrane microtubule tethering complex;GO:0005635,nuclear envelope;GO:0005637,nuclear inner membrane;GO:0031965,nuclear membrane	GO:0140444,cytoskeleton-nuclear membrane anchor activity;GO:0042802,identical protein binding;GO:0005521,lamin binding;GO:0043495,protein-membrane adaptor activity	GO:0051642,centrosome localization;GO:0051321,meiotic cell cycle;GO:0006998,nuclear envelope organization;GO:0090292,nuclear matrix anchoring at nuclear membrane;GO:0031022,nuclear migration along microfilament;GO:0021817,nucleokinesis involved in cell motility in cerebral cortex radial glia guided migration;GO:0030335,positive regulation of cell migration
AN32E_MOUSE	P97822	Anp32e	Acidic leucine-rich nuclear phosphoprotein 32 family member E	GO:0005737,cytoplasm;GO:0031410,cytoplasmic vesicle;GO:0005634,nucleus;GO:0000812,Swr1 complex	GO:0042393,histone binding;GO:0140713,histone chaperone activity;GO:0019212,phosphatase inhibitor activity;GO:0044183,protein folding chaperone	GO:0006325,chromatin organization;GO:0042981,regulation of apoptotic process
FRMD6_MOUSE	Q8C0V9	Frmd6	FERM domain-containing protein 6	GO:0043296,apical junction complex;GO:0005737,cytoplasm;GO:0098592,cytoplasmic side of apical plasma membrane;GO:0005856,cytoskeleton;GO:0005886,plasma membrane		GO:0003383,apical constriction;GO:0035332,positive regulation of hippo signaling;GO:0008104,protein localization;GO:0032970,regulation of actin filament-based process	mmu:319710,path:mmu04390,Hippo signaling pathway;mmu:319710,path:mmu04392,Hippo signaling pathway - multiple species
LYAR_MOUSE	Q08288	Lyar	Cell growth-regulating nucleolar protein	GO:0005737,cytoplasm;GO:0005730,nucleolus;GO:0005654,nucleoplasm;GO:0005634,nucleus;GO:0001750,photoreceptor outer segment	GO:0003677,DNA binding;GO:0140297,DNA-binding transcription factor binding;GO:0042802,identical protein binding;GO:0046872,metal ion binding;GO:0140416,transcription regulator inhibitor activity	GO:0048821,erythrocyte development;GO:0045087,innate immune response;GO:0045824,negative regulation of innate immune response;GO:0000122,negative regulation of transcription by RNA polymerase II;GO:0050766,positive regulation of phagocytosis;GO:0045943,positive regulation of transcription by RNA polymerase I;GO:0006364,rRNA processing
ACO10_MOUSE	Q32MW3	Acot10	Acyl-coenzyme A thioesterase 10, mitochondrial	GO:0005739,mitochondrion	GO:0047617,acyl-CoA hydrolase activity;GO:0052689,carboxylic ester hydrolase activity	GO:0006637,acyl-CoA metabolic process
GPC1_MOUSE	Q9QZF2	Gpc1	Glypican-1	GO:0009986,cell surface;GO:0062023,collagen-containing extracellular matrix;GO:0005829,cytosol;GO:0005768,endosome;GO:0031012,extracellular matrix;GO:0005576,extracellular region;GO:0005796,Golgi lumen;GO:0045121,membrane raft;GO:0043025,neuronal cell body;GO:0005654,nucleoplasm;GO:0005886,plasma membrane;GO:0098552,side of membrane;GO:0045202,synapse	GO:0070052,collagen V binding;GO:0005507,copper ion binding;GO:0017134,fibroblast growth factor binding;GO:0043236,laminin binding	GO:0016477,cell migration;GO:0030200,heparan sulfate proteoglycan catabolic process;GO:0032288,myelin assembly;GO:0040037,negative regulation of fibroblast growth factor receptor signaling pathway;GO:2001016,positive regulation of skeletal muscle cell differentiation;GO:1905475,regulation of protein localization to membrane;GO:0014037,Schwann cell differentiation	mmu:14733,path:mmu05205,Proteoglycans in cancer;mmu:14733,path:mmu05418,Fluid shear stress and atherosclerosis
EIF3H_MOUSE	Q91WK2	Eif3h	Eukaryotic translation initiation factor 3 subunit H	GO:0016282,eukaryotic 43S preinitiation complex;GO:0033290,eukaryotic 48S preinitiation complex;GO:0005852,eukaryotic translation initiation factor 3 complex;GO:0071541,eukaryotic translation initiation factor 3 complex, eIF3m;GO:0042788,polysomal ribosome	GO:0140492,metal-dependent deubiquitinase activity;GO:0008237,metallopeptidase activity;GO:0003743,translation initiation factor activity	GO:0001732,formation of cytoplasmic translation initiation complex;GO:0032435,negative regulation of proteasomal ubiquitin-dependent protein catabolic process;GO:0006413,translational initiation	mmu:68135,path:mmu05162,Measles
CDC20_MOUSE	Q9JJ66	Cdc20	Cell division cycle protein 20 homolog	GO:0005680,anaphase-promoting complex;GO:0005813,centrosome;GO:0005829,cytosol;GO:0000776,kinetochore;GO:0033597,mitotic checkpoint complex;GO:0005654,nucleoplasm;GO:0048471,perinuclear region of cytoplasm;GO:0032991,protein-containing complex;GO:0000922,spindle pole	GO:0010997,anaphase-promoting complex binding;GO:0042826,histone deacetylase binding;GO:1990757,ubiquitin ligase activator activity;GO:0097027,ubiquitin-protein transferase activator activity	GO:0031145,anaphase-promoting complex-dependent catabolic process;GO:0030154,cell differentiation;GO:0051301,cell division;GO:0044784,metaphase/anaphase transition of cell cycle;GO:1990949,metaphase/anaphase transition of meiosis I;GO:0007064,mitotic sister chromatid cohesion;GO:0090307,mitotic spindle assembly;GO:0007094,mitotic spindle assembly checkpoint signaling;GO:0007399,nervous system dev…	mmu:107995,path:mmu04120,Ubiquitin mediated proteolysis;mmu:107995,path:mmu04110,Cell cycle;mmu:107995,path:mmu04114,Oocyte meiosis;mmu:107995,path:mmu05203,Viral carcinogenesis;mmu:107995,path:mmu05166,Human T-cell leukemia virus 1 infection
DUT_MOUSE	Q9CQ43	Dut	Deoxyuridine 5'-triphosphate nucleotidohydrolase	GO:0005739,mitochondrion;GO:0005654,nucleoplasm;GO:0005634,nucleus	GO:0004170,dUTP diphosphatase activity;GO:0042802,identical protein binding;GO:0000287,magnesium ion binding;GO:0042975,peroxisome proliferator activated receptor binding;GO:0032556,pyrimidine deoxyribonucleotide binding;GO:0030547,signaling receptor inhibitor activity	GO:0006231,dTMP biosynthetic process;GO:0006226,dUMP biosynthetic process;GO:0046081,dUTP catabolic process;GO:0001889,liver development;GO:0043254,regulation of protein-containing complex assembly;GO:0014070,response to organic cyclic compound	mmu:110074,path:mmu00240,Pyrimidine metabolism;mmu:110074,path:mmu00983,Drug metabolism - other enzymes
ESYT2_MOUSE	Q3TZZ7	Esyt2	Extended synaptotagmin-2	GO:0009898,cytoplasmic side of plasma membrane;GO:0005829,cytosol;GO:0005789,endoplasmic reticulum membrane;GO:0140268,endoplasmic reticulum-plasma membrane contact site;GO:0031234,extrinsic component of cytoplasmic side of plasma membrane;GO:0044232,organelle membrane contact site;GO:0005886,plasma membrane	GO:0005509,calcium ion binding;GO:0005544,calcium-dependent phospholipid binding;GO:0042802,identical protein binding;GO:0031210,phosphatidylcholine binding;GO:0008429,phosphatidylethanolamine binding;GO:0035091,phosphatidylinositol binding;GO:0008289,lipid binding;GO:0046872,metal ion binding	GO:0006897,endocytosis;GO:0061817,endoplasmic reticulum-plasma membrane tethering;GO:0006869,lipid transport
Q3TLP8_MOUSE	Q3TLP8	Rac1	Ras-related C3 botulinum toxin substrate 1	GO:0005938,cell cortex;GO:0042995,cell projection;GO:0005737,cytoplasm;GO:0036464,cytoplasmic ribonucleoprotein granule;GO:0031410,cytoplasmic vesicle;GO:0005856,cytoskeleton;GO:0005829,cytosol;GO:0043197,dendritic spine;GO:0031901,early endosome membrane;GO:0098982,GABA-ergic synapse;GO:0098978,glutamatergic synapse;GO:0000139,Golgi membrane;GO:0060091,kinocilium;GO:0030027,lamellipodium;GO:0042…	GO:0051117,ATPase binding;GO:0019899,enzyme binding;GO:0003925,G protein activity;GO:0005525,GTP binding;GO:0030742,GTP-dependent protein binding;GO:0003924,GTPase activity;GO:0042826,histone deacetylase binding;GO:0019901,protein kinase binding;GO:0044877,protein-containing complex binding;GO:0051022,Rho GDP-dissociation inhibitor binding;GO:0031267,small GTPase binding;GO:0031996,thioesterase b…	GO:0030036,actin cytoskeleton organization;GO:0007015,actin filament organization;GO:0030041,actin filament polymerization;GO:0048532,anatomical structure arrangement;GO:0086098,angiotensin-activated signaling pathway involved in heart process;GO:0002093,auditory receptor cell morphogenesis;GO:0007411,axon guidance;GO:0045453,bone resorption;GO:0007155,cell adhesion;GO:0060326,cell chemotaxis;GO:…	mmu:19353,path:mmu04010,MAPK signaling pathway;mmu:19353,path:mmu04014,Ras signaling pathway;mmu:19353,path:mmu04015,Rap1 signaling pathway;mmu:19353,path:mmu04310,Wnt signaling pathway;mmu:19353,path:mmu04370,VEGF signaling pathway;mmu:19353,path:mmu04071,Sphingolipid signaling pathway;mmu:19353,path:mmu04024,cAMP signaling pathway;mmu:19353,path:mmu04151,PI3K-Akt signaling pathway;mmu:19353,pat…
BAG3_MOUSE	Q9JLV1	Bag3	BAG family molecular chaperone regulator 3	GO:0005737,cytoplasm;GO:0005829,cytosol;GO:0016020,membrane;GO:0005654,nucleoplasm;GO:0005634,nucleus;GO:0101031,protein folding chaperone complex;GO:0001725,stress fiber;GO:0030018,Z disc	GO:0000774,adenyl-nucleotide exchange factor activity;GO:0044877,protein-containing complex binding;GO:0051087,protein-folding chaperone binding	GO:0000045,autophagosome assembly;GO:0034605,cellular response to heat;GO:0071260,cellular response to mechanical stimulus;GO:0034620,cellular response to unfolded protein;GO:0061684,chaperone-mediated autophagy;GO:0097192,extrinsic apoptotic signaling pathway in absence of ligand;GO:0008625,extrinsic apoptotic signaling pathway via death domain receptors;GO:0046716,muscle cell cellular homeostas…
PLAP_MOUSE	P27612	Plaa	Phospholipase A-2-activating protein	GO:0005737,cytoplasm;GO:0070062,extracellular exosome;GO:0005634,nucleus;GO:0045202,synapse	GO:0016005,phospholipase A2 activator activity;GO:0043130,ubiquitin binding	GO:0071222,cellular response to lipopolysaccharide;GO:0006954,inflammatory response;GO:0016236,macroautophagy;GO:1900045,negative regulation of protein K63-linked ubiquitination;GO:0007399,nervous system development;GO:1903861,positive regulation of dendrite extension;GO:2001224,positive regulation of neuron migration;GO:0032430,positive regulation of phospholipase A2 activity;GO:1903423,positive…	mmu:18786,path:mmu04141,Protein processing in endoplasmic reticulum
LIS1_MOUSE	P63005	Pafah1b1	Platelet-activating factor acetylhydrolase IB subunit beta	GO:0008247,1-alkyl-2-acetylglycerophosphocholine esterase complex;GO:0000235,astral microtubule;GO:0030424,axon;GO:1904115,axon cytoplasm;GO:0005938,cell cortex;GO:0031252,cell leading edge;GO:0090724,central region of growth cone;GO:0005813,centrosome;GO:0005737,cytoplasm;GO:0005881,cytoplasmic microtubule;GO:0098978,glutamatergic synapse;GO:0030426,growth cone;GO:0005871,kinesin complex;GO:0000…	GO:0070840,dynein complex binding;GO:0045505,dynein intermediate chain binding;GO:0042802,identical protein binding;GO:0008017,microtubule binding;GO:0051010,microtubule plus-end binding;GO:0051219,phosphoprotein binding;GO:0046982,protein heterodimerization activity;GO:0044877,protein-containing complex binding	GO:0001675,acrosome assembly;GO:0030036,actin cytoskeleton organization;GO:0008344,adult locomotory behavior;GO:0001667,ameboidal-type cell migration;GO:0060117,auditory receptor cell development;GO:0048854,brain morphogenesis;GO:0016477,cell migration;GO:0021987,cerebral cortex development;GO:0021895,cerebral cortex neuron differentiation;GO:0007268,chemical synaptic transmission;GO:0090102,coch…	mmu:18472,path:mmu00565,Ether lipid metabolism
MRCKB_MOUSE	Q7TT50	Cdc42bpb	Serine/threonine-protein kinase MRCK beta	GO:0042641,actomyosin;GO:0031252,cell leading edge;GO:0005911,cell-cell junction;GO:0005737,cytoplasm;GO:0005856,cytoskeleton;GO:0030027,lamellipodium;GO:0005886,plasma membrane	GO:0005524,ATP binding;GO:0000287,magnesium ion binding;GO:0004672,protein kinase activity;GO:0106310,protein serine kinase activity;GO:0004674,protein serine/threonine kinase activity;GO:0044877,protein-containing complex binding;GO:0031267,small GTPase binding	GO:0030036,actin cytoskeleton organization;GO:0031032,actomyosin structure organization;GO:0016477,cell migration;GO:0006468,protein phosphorylation
KS6A4_MOUSE	Q9Z2B9	Rps6ka4	Ribosomal protein S6 kinase alpha-4	GO:0005737,cytoplasm;GO:0005829,cytosol;GO:0005654,nucleoplasm;GO:0005634,nucleus;GO:0045202,synapse	GO:0005524,ATP binding;GO:0035175,histone H3S10 kinase activity;GO:0044022,histone H3S28 kinase activity;GO:0000287,magnesium ion binding;GO:0106310,protein serine kinase activity;GO:0004674,protein serine/threonine kinase activity	GO:0006954,inflammatory response;GO:0070498,interleukin-1-mediated signaling pathway;GO:0035556,intracellular signal transduction;GO:0045944,positive regulation of transcription by RNA polymerase II;GO:0043687,post-translational protein modification;GO:0006468,protein phosphorylation;GO:0006355,regulation of DNA-templated transcription	mmu:56613,path:mmu04010,MAPK signaling pathway;mmu:56613,path:mmu04668,TNF signaling pathway
CCD22_MOUSE	Q9JIG7	Ccdc22	Coiled-coil domain-containing protein 22	GO:0005813,centrosome;GO:0005768,endosome	GO:0097602,cullin family protein binding	GO:0042632,cholesterol homeostasis;GO:0032456,endocytic recycling;GO:0006893,Golgi to plasma membrane transport;GO:0006878,intracellular copper ion homeostasis;GO:0043124,negative regulation of canonical NF-kappaB signal transduction;GO:0043123,positive regulation of canonical NF-kappaB signal transduction;GO:2000060,positive regulation of ubiquitin-dependent protein catabolic process;GO:0015031,…
S10AB_MOUSE	P50543	S100a11	Protein S100-A11	GO:0062023,collagen-containing extracellular matrix;GO:0005737,cytoplasm;GO:0005615,extracellular space;GO:0005634,nucleus;GO:0001726,ruffle	GO:0005509,calcium ion binding;GO:0048306,calcium-dependent protein binding;GO:0042803,protein homodimerization activity;GO:0044548,S100 protein binding	GO:0014911,positive regulation of smooth muscle cell migration;GO:0042127,regulation of cell population proliferation
A0A0R4J0Z1_MOUSE	A0A0R4J0Z1	Pdia4	Protein disulfide-isomerase A4	GO:0009986,cell surface;GO:0005783,endoplasmic reticulum;GO:0034663,endoplasmic reticulum chaperone complex;GO:0005788,endoplasmic reticulum lumen;GO:0005615,extracellular space;GO:0042470,melanosome;GO:0005790,smooth endoplasmic reticulum	GO:0005178,integrin binding;GO:0003756,protein disulfide isomerase activity;GO:0015035,protein-disulfide reductase activity	GO:0072378,blood coagulation, fibrin clot formation;GO:0061077,chaperone-mediated protein folding;GO:0070527,platelet aggregation;GO:1903334,positive regulation of protein folding;GO:0006457,protein folding;GO:0034976,response to endoplasmic reticulum stress	mmu:12304,path:mmu04141,Protein processing in endoplasmic reticulum;mmu:12304,path:mmu04918,Thyroid hormone synthesis
PURA2_MOUSE	P46664	Adss2	Adenylosuccinate synthetase isozyme 2	GO:0005737,cytoplasm;GO:0005829,cytosol;GO:0005739,mitochondrion	GO:0004019,adenylosuccinate synthase activity;GO:0005525,GTP binding;GO:0000287,magnesium ion binding	GO:0044208,'de novo' AMP biosynthetic process;GO:0006167,AMP biosynthetic process;GO:0044209,AMP salvage;GO:0006531,aspartate metabolic process;GO:0071257,cellular response to electrical stimulus;GO:0046040,IMP metabolic process;GO:0006164,purine nucleotide biosynthetic process;GO:0060359,response to ammonium ion;GO:0014074,response to purine-containing compound	mmu:11566,path:mmu00230,Purine metabolism;mmu:11566,path:mmu00250,Alanine, aspartate and glutamate metabolism
Q3TUQ5_MOUSE	Q3TUQ5	Pnn	Pinin	GO:0071013,catalytic step 2 spliceosome;GO:0005737,cytoplasm;GO:0030057,desmosome;GO:0016607,nuclear speck;GO:0035145,exon-exon junction complex	GO:0003677,DNA binding	GO:0098609,cell-cell adhesion;GO:0006397,mRNA processing;GO:0008380,RNA splicing	mmu:18949,path:mmu03013,Nucleocytoplasmic transport;mmu:18949,path:mmu03015,mRNA surveillance pathway
G3X8T3_MOUSE	G3X8T3	Ctsa	Carboxypeptidase	GO:0043231,intracellular membrane-bounded organelle;GO:0005764,lysosome;GO:0005739,mitochondrion	GO:0004185,serine-type carboxypeptidase activity	GO:1904715,negative regulation of chaperone-mediated autophagy;GO:0006508,proteolysis;GO:0031647,regulation of protein stability	mmu:19025,path:mmu04142,Lysosome;mmu:19025,path:mmu04614,Renin-angiotensin system
ADDG_MOUSE	Q9QYB5	Add3	Gamma-adducin	GO:0005903,brush border;GO:0005938,cell cortex;GO:0005911,cell-cell junction;GO:0000794,condensed nuclear chromosome;GO:0005737,cytoplasm;GO:0005856,cytoskeleton;GO:0016020,membrane;GO:0005886,plasma membrane;GO:0014069,postsynaptic density	GO:0051015,actin filament binding;GO:0005516,calmodulin binding;GO:0005080,protein kinase C binding;GO:0005200,structural constituent of cytoskeleton	GO:0051016,barbed-end actin filament capping;GO:0051495,positive regulation of cytoskeleton organization;GO:0045907,positive regulation of vasoconstriction;GO:0009410,response to xenobiotic stimulus
SFXN3_MOUSE	Q91V61	Sfxn3	Sideroflexin-3	GO:0031966,mitochondrial membrane;GO:0005739,mitochondrion;GO:0016020,membrane	GO:0015075,monoatomic ion transmembrane transporter activity;GO:0022889,serine transmembrane transporter activity	GO:1990542,mitochondrial transmembrane transport;GO:0006730,one-carbon metabolic process;GO:0140300,serine import into mitochondrion;GO:0006865,amino acid transport
NEMF_MOUSE	Q8CCP0	Nemf	Ribosome quality control complex subunit NEMF	GO:0005829,cytosol;GO:0022626,cytosolic ribosome;GO:0005634,nucleus;GO:1990112,RQC complex	GO:1904678,alpha-aminoacyl-tRNA binding;GO:0043023,ribosomal large subunit binding;GO:0000049,tRNA binding	GO:0140708,CAT tailing;GO:0051168,nuclear export;GO:0065003,protein-containing complex assembly;GO:0072344,rescue of stalled ribosome;GO:1990116,ribosome-associated ubiquitin-dependent protein catabolic process
C1QC_MOUSE	Q02105	C1qc	Complement C1q subcomponent subunit C	GO:0005581,collagen trimer;GO:0005602,complement component C1 complex;GO:0062167,complement component C1q complex;GO:0005576,extracellular region;GO:0005615,extracellular space;GO:0098794,postsynapse;GO:0045202,synapse		GO:0006958,complement activation, classical pathway;GO:0045087,innate immune response;GO:0030853,negative regulation of granulocyte differentiation;GO:0045650,negative regulation of macrophage differentiation;GO:0098883,synapse pruning	mmu:12262,path:mmu04610,Complement and coagulation cascades;mmu:12262,path:mmu05171,Coronavirus disease - COVID-19;mmu:12262,path:mmu05133,Pertussis;mmu:12262,path:mmu05150,Staphylococcus aureus infection;mmu:12262,path:mmu05142,Chagas disease;mmu:12262,path:mmu05322,Systemic lupus erythematosus;mmu:12262,path:mmu05020,Prion disease;mmu:12262,path:mmu04936,Alcoholic liver disease
IF4B_MOUSE	Q8BGD9	Eif4b	Eukaryotic translation initiation factor 4B	GO:0005829,cytosol;GO:0030425,dendrite;GO:0043025,neuronal cell body	GO:0003723,RNA binding;GO:0003743,translation initiation factor activity		mmu:75705,path:mmu04151,PI3K-Akt signaling pathway;mmu:75705,path:mmu04150,mTOR signaling pathway;mmu:75705,path:mmu05205,Proteoglycans in cancer
STML2_MOUSE	Q99JB2	Stoml2	Stomatin-like protein 2, mitochondrial	GO:0015629,actin cytoskeleton;GO:0001772,immunological synapse;GO:0045121,membrane raft;GO:0005743,mitochondrial inner membrane;GO:0005758,mitochondrial intermembrane space;GO:0005739,mitochondrion;GO:0005886,plasma membrane;GO:0016020,membrane	GO:1901612,cardiolipin binding;GO:0051020,GTPase binding;GO:0042608,T cell receptor binding	GO:0035710,CD4-positive, alpha-beta T cell activation;GO:0006874,intracellular calcium ion homeostasis;GO:0010876,lipid localization;GO:0034982,mitochondrial protein processing;GO:0007005,mitochondrion organization;GO:0032743,positive regulation of interleukin-2 production;GO:0051259,protein complex oligomerization;GO:0042776,proton motive force-driven mitochondrial ATP synthesis;GO:1990046,stres…
RSMN_MOUSE	P63163	Snrpn	Small nuclear ribonucleoprotein-associated protein N	GO:0071013,catalytic step 2 spliceosome;GO:0005737,cytoplasm;GO:0005654,nucleoplasm;GO:0005634,nucleus;GO:0005685,U1 snRNP;GO:0005686,U2 snRNP;GO:0071004,U2-type prespliceosome;GO:0005687,U4 snRNP;GO:0046540,U4/U6 x U5 tri-snRNP complex;GO:0005682,U5 snRNP	GO:0003723,RNA binding	GO:0000398,mRNA splicing, via spliceosome;GO:0009725,response to hormone
NSF_MOUSE	P46460	Nsf	Vesicle-fusing ATPase	GO:0005829,cytosol;GO:0043198,dendritic shaft;GO:0005794,Golgi apparatus;GO:0005795,Golgi stack;GO:0043209,myelin sheath;GO:0005886,plasma membrane;GO:0005737,cytoplasm	GO:0005524,ATP binding;GO:0016887,ATP hydrolysis activity;GO:0043008,ATP-dependent protein binding;GO:0140545,ATP-dependent protein disaggregase activity;GO:0031748,D1 dopamine receptor binding;GO:0035255,ionotropic glutamate receptor binding;GO:0046872,metal ion binding;GO:0030165,PDZ domain binding;GO:0019901,protein kinase binding;GO:0120283,protein serine/threonine kinase binding;GO:0044877,p…	GO:0043001,Golgi to plasma membrane protein transport;GO:0006891,intra-Golgi vesicle-mediated transport;GO:0006886,intracellular protein transport;GO:0045732,positive regulation of protein catabolic process;GO:0001921,positive regulation of receptor recycling;GO:0048260,positive regulation of receptor-mediated endocytosis;GO:0006813,potassium ion transport;GO:0032984,protein-containing complex di…	mmu:18195,path:mmu04962,Vasopressin-regulated water reabsorption;mmu:18195,path:mmu04727,GABAergic synapse;mmu:18195,path:mmu04721,Synaptic vesicle cycle
TRXR1_MOUSE	Q9JMH6	Txnrd1	Thioredoxin reductase 1, cytoplasmic	GO:0005737,cytoplasm;GO:0005829,cytosol;GO:0001650,fibrillar center;GO:0005739,mitochondrion;GO:0043025,neuronal cell body;GO:0005654,nucleoplasm;GO:0005634,nucleus	GO:0071949,FAD binding;GO:0042802,identical protein binding;GO:0045340,mercury ion binding;GO:0016174,NAD(P)H oxidase H2O2-forming activity;GO:0050137,NADPH peroxidase activity;GO:0033797,selenate reductase activity;GO:0004791,thioredoxin-disulfide reductase (NADP) activity;GO:0050660,flavin adenine dinucleotide binding;GO:0016491,oxidoreductase activity	GO:0042537,benzene-containing compound metabolic process;GO:0008283,cell population proliferation;GO:0045454,cell redox homeostasis;GO:0007369,gastrulation;GO:0042744,hydrogen peroxide catabolic process;GO:0001707,mesoderm formation;GO:0070995,NADPH oxidation;GO:0043065,positive regulation of apoptotic process;GO:0006979,response to oxidative stress;GO:0016259,selenocysteine metabolic process	mmu:50493,path:mmu00450,Selenocompound metabolism;mmu:50493,path:mmu05200,Pathways in cancer;mmu:50493,path:mmu05225,Hepatocellular carcinoma
G3BP2_MOUSE	P97379	G3bp2	Ras GTPase-activating protein-binding protein 2	GO:0010494,cytoplasmic stress granule;GO:0005829,cytosol;GO:1990904,ribonucleoprotein complex	GO:0140693,molecular condensate scaffold activity;GO:0003729,mRNA binding;GO:0003723,RNA binding	GO:0045087,innate immune response;GO:0051028,mRNA transport;GO:0062029,positive regulation of stress granule assembly;GO:0051260,protein homooligomerization;GO:0007264,small GTPase mediated signal transduction;GO:0034063,stress granule assembly
DDX18_MOUSE	Q8K363	Ddx18	ATP-dependent RNA helicase DDX18	GO:0005694,chromosome;GO:0005730,nucleolus	GO:0005524,ATP binding;GO:0016887,ATP hydrolysis activity;GO:0003723,RNA binding;GO:0003724,RNA helicase activity;GO:0004386,helicase activity;GO:0016787,hydrolase activity	GO:0000463,maturation of LSU-rRNA from tricistronic rRNA transcript (SSU-rRNA, 5.8S rRNA, LSU-rRNA)
FHL3_MOUSE	Q9R059	Fhl3	Four and a half LIM domains protein 3	GO:0005634,nucleus;GO:0001725,stress fiber;GO:0030018,Z disc	GO:0003779,actin binding;GO:0046872,metal ion binding;GO:0003712,transcription coregulator activity	GO:0030036,actin cytoskeleton organization
PSMG1_MOUSE	Q9JK23	Psmg1	Proteasome assembly chaperone 1	GO:0005737,cytoplasm;GO:0005829,cytosol;GO:0005783,endoplasmic reticulum;GO:0005794,Golgi apparatus;GO:0005654,nucleoplasm;GO:0101031,protein folding chaperone complex	GO:0060090,molecular adaptor activity;GO:0070628,proteasome binding	GO:0021930,cerebellar granule cell precursor proliferation;GO:0051131,chaperone-mediated protein complex assembly;GO:0080129,proteasome core complex assembly;GO:0043248,proteasome assembly
A0A140T8N5_MOUSE	A0A140T8N5	Igkv6-23	Immunoglobulin kappa variable 6-23 (Fragment)	GO:0005615,extracellular space;GO:0019814,immunoglobulin complex;GO:0005886,plasma membrane		GO:0002250,adaptive immune response;GO:0006955,immune response;GO:0009617,response to bacterium
NCLN_MOUSE	Q8VCM8	Ncln	BOS complex subunit NCLN	GO:0005789,endoplasmic reticulum membrane;GO:0160064,multi-pass translocon complex;GO:0032991,protein-containing complex;GO:0005783,endoplasmic reticulum;GO:0016020,membrane	GO:0043022,ribosome binding	GO:0160063,multi-pass transmembrane protein insertion into ER membrane;GO:0050821,protein stabilization;GO:0061635,regulation of protein complex stability;GO:0043254,regulation of protein-containing complex assembly;GO:0009966,regulation of signal transduction
A0A1L1STE6_MOUSE	A0A1L1STE6	Idh3a	Isocitrate dehydrogenase [NAD] subunit, mitochondrial	GO:0005962,mitochondrial isocitrate dehydrogenase complex (NAD+);GO:0005739,mitochondrion;GO:0043209,myelin sheath	GO:0004449,isocitrate dehydrogenase (NAD+) activity;GO:0000287,magnesium ion binding;GO:0051287,NAD binding	GO:0006103,2-oxoglutarate metabolic process;GO:0006102,isocitrate metabolic process;GO:0006734,NADH metabolic process;GO:0006099,tricarboxylic acid cycle	mmu:67834,path:mmu00020,Citrate cycle (TCA cycle)
ERF3A_MOUSE	Q8R050	Gspt1	Eukaryotic peptide chain release factor GTP-binding subunit ERF3A	GO:0005737,cytoplasm;GO:0022626,cytosolic ribosome;GO:0018444,translation release factor complex	GO:0005525,GTP binding;GO:0003924,GTPase activity;GO:0003747,translation release factor activity	GO:0000184,nuclear-transcribed mRNA catabolic process, nonsense-mediated decay;GO:0006449,regulation of translational termination;GO:0006412,translation;GO:0006415,translational termination	mmu:14852,path:mmu03015,mRNA surveillance pathway
UGGG1_MOUSE	Q6P5E4	Uggt1	UDP-glucose:glycoprotein glucosyltransferase 1	GO:0005783,endoplasmic reticulum;GO:0005788,endoplasmic reticulum lumen;GO:0005793,endoplasmic reticulum-Golgi intermediate compartment;GO:0032991,protein-containing complex	GO:0003980,UDP-glucose;GO:0051082,unfolded protein binding	GO:0071712,ER-associated misfolded protein catabolic process;GO:0018279,protein N-linked glycosylation via asparagine;GO:0006486,protein glycosylation	mmu:320011,path:mmu04141,Protein processing in endoplasmic reticulum
KAPCB_MOUSE	P68181	Prkacb	cAMP-dependent protein kinase catalytic subunit beta	GO:0005952,cAMP-dependent protein kinase complex;GO:0005813,centrosome;GO:0097546,ciliary base;GO:0005829,cytosol;GO:0005634,nucleus;GO:0048471,perinuclear region of cytoplasm;GO:0005886,plasma membrane	GO:0004679,AMP-activated protein kinase activity;GO:0005524,ATP binding;GO:0004691,cAMP-dependent protein kinase activity;GO:0000287,magnesium ion binding;GO:0106310,protein serine kinase activity;GO:0004674,protein serine/threonine kinase activity;GO:0031625,ubiquitin protein ligase binding;GO:0004672,protein kinase activity	GO:0007188,adenylate cyclase-modulating G protein-coupled receptor signaling pathway;GO:0051447,negative regulation of meiotic cell cycle;GO:0045879,negative regulation of smoothened signaling pathway;GO:1904262,negative regulation of TORC1 signaling;GO:0001843,neural tube closure;GO:0010737,protein kinase A signaling;GO:0006468,protein phosphorylation;GO:0070613,regulation of protein processing;…	mmu:18749,path:mmu04010,MAPK signaling pathway;mmu:18749,path:mmu04014,Ras signaling pathway;mmu:18749,path:mmu04310,Wnt signaling pathway;mmu:18749,path:mmu04340,Hedgehog signaling pathway;mmu:18749,path:mmu04371,Apelin signaling pathway;mmu:18749,path:mmu04020,Calcium signaling pathway;mmu:18749,path:mmu04024,cAMP signaling pathway;mmu:18749,path:mmu04140,Autophagy - animal;mmu:18749,path:mmu04…
DCTN1_MOUSE	O08788	Dctn1	Dynactin subunit 1	GO:0030424,axon;GO:0005938,cell cortex;GO:0099738,cell cortex region;GO:0031252,cell leading edge;GO:0120103,centriolar subdistal appendage;GO:0005814,centriole;GO:0005813,centrosome;GO:0036064,ciliary basal body;GO:0005737,cytoplasm;GO:0005868,cytoplasmic dynein complex;GO:0005829,cytosol;GO:0045171,intercellular bridge;GO:0000776,kinetochore;GO:0005874,microtubule;GO:0005875,microtubule associa…	GO:0042802,identical protein binding;GO:0008017,microtubule binding;GO:0060090,molecular adaptor activity;GO:0019901,protein kinase binding;GO:0015631,tubulin binding	GO:0051301,cell division;GO:0010457,centriole-centriole cohesion;GO:0031122,cytoplasmic microtubule organization;GO:0000132,establishment of mitotic spindle orientation;GO:0032402,melanosome transport;GO:0034454,microtubule anchoring at centrosome;GO:0061744,motor behavior;GO:0007528,neuromuscular junction development;GO:0050905,neuromuscular process;GO:0070050,neuron cellular homeostasis;GO:1990…	mmu:13191,path:mmu04962,Vasopressin-regulated water reabsorption;mmu:13191,path:mmu05132,Salmonella infection;mmu:13191,path:mmu05014,Amyotrophic lateral sclerosis;mmu:13191,path:mmu05016,Huntington disease;mmu:13191,path:mmu05022,Pathways of neurodegeneration - multiple diseases
A0A5F8MPU7_MOUSE	A0A5F8MPU7	Mical3	F-actin monooxygenase	GO:0005938,cell cortex;GO:0042995,cell projection;GO:0005829,cytosol;GO:0090543,Flemming body;GO:0045171,intercellular bridge;GO:0005654,nucleoplasm;GO:0005634,nucleus;GO:0005886,plasma membrane;GO:0005819,spindle;GO:0005737,cytoplasm	GO:0003779,actin binding;GO:0071949,FAD binding;GO:0046872,metal ion binding;GO:0060090,molecular adaptor activity;GO:0016709,oxidoreductase activity, acting on paired donors, with incorporation or reduction of molecular oxygen, NAD(P)H as one donor, and incorporation of one atom of oxygen;GO:0004497,monooxygenase activity	GO:0030042,actin filament depolymerization;GO:0007049,cell cycle;GO:0051301,cell division;GO:0007010,cytoskeleton organization;GO:0006887,exocytosis;GO:0051179,localization;GO:0016043,cellular component organization
RBBP4_MOUSE	Q60972	Rbbp4	Histone-binding protein RBBP4	GO:1904949,ATPase complex;GO:0033186,CAF-1 complex;GO:0000785,chromatin;GO:0000781,chromosome, telomeric region;GO:0005829,cytosol;GO:0035098,ESC/E(Z) complex;GO:0000118,histone deacetylase complex;GO:0005654,nucleoplasm;GO:0005634,nucleus;GO:0016581,NuRD complex;GO:0016589,NURF complex;GO:0032991,protein-containing complex;GO:0016580,Sin3 complex	GO:0008094,ATP-dependent activity, acting on DNA;GO:0042393,histone binding;GO:0042826,histone deacetylase binding;GO:0000978,RNA polymerase II cis-regulatory region sequence-specific DNA binding	GO:0007420,brain development;GO:0007049,cell cycle;GO:0006338,chromatin remodeling;GO:0006260,DNA replication;GO:0006335,DNA replication-dependent chromatin assembly;GO:0030336,negative regulation of cell migration;GO:0045892,negative regulation of DNA-templated transcription;GO:1902455,negative regulation of stem cell population maintenance;GO:0000122,negative regulation of transcription by RNA …
BLMH_MOUSE	Q8R016	Blmh	Bleomycin hydrolase	GO:0005737,cytoplasm	GO:0004177,aminopeptidase activity;GO:0070005,cysteine-type aminopeptidase activity;GO:0004197,cysteine-type endopeptidase activity;GO:0008234,cysteine-type peptidase activity;GO:0042802,identical protein binding;GO:0008233,peptidase activity	GO:0043418,homocysteine catabolic process;GO:0006508,proteolysis;GO:0009636,response to toxic substance;GO:0009410,response to xenobiotic stimulus
NUFP2_MOUSE	Q5F2E7	Nufip2	FMR1-interacting protein NUFIP2	GO:0005737,cytoplasm;GO:0010494,cytoplasmic stress granule;GO:0005829,cytosol;GO:0016604,nuclear body;GO:0005654,nucleoplasm;GO:0005634,nucleus;GO:0042788,polysomal ribosome	GO:0003723,RNA binding
FUMH_MOUSE	P97807	Fh	Fumarate hydratase, mitochondrial	GO:0005737,cytoplasm;GO:0005829,cytosol;GO:0005759,mitochondrial matrix;GO:0005739,mitochondrion;GO:0005634,nucleus;GO:0035861,site of double-strand break;GO:0045239,tricarboxylic acid cycle enzyme complex	GO:0004333,fumarate hydratase activity;GO:0042393,histone binding	GO:0006974,DNA damage response;GO:0006281,DNA repair;GO:0006106,fumarate metabolic process;GO:0048873,homeostasis of number of cells within a tissue;GO:0006108,malate metabolic process;GO:0120162,positive regulation of cold-induced thermogenesis;GO:2001034,positive regulation of double-strand break repair via nonhomologous end joining;GO:0000821,regulation of arginine metabolic process;GO:0006099…	mmu:14194,path:mmu00020,Citrate cycle (TCA cycle);mmu:14194,path:mmu00620,Pyruvate metabolism;mmu:14194,path:mmu05200,Pathways in cancer;mmu:14194,path:mmu05211,Renal cell carcinoma;mmu:14194,path:mmu04934,Cushing syndrome
FAF1_MOUSE	P54731	Faf1	FAS-associated factor 1	GO:0005737,cytoplasm;GO:0005829,cytosol;GO:0005783,endoplasmic reticulum;GO:0005635,nuclear envelope;GO:0005654,nucleoplasm;GO:0005634,nucleus;GO:1990917,ooplasm;GO:0048471,perinuclear region of cytoplasm;GO:0034098,VCP-NPL4-UFD1 AAA ATPase complex	GO:0031072,heat shock protein binding;GO:0051059,NF-kappaB binding;GO:0019904,protein domain specific binding;GO:0019901,protein kinase binding;GO:0043130,ubiquitin binding;GO:0031625,ubiquitin protein ligase binding	GO:0006915,apoptotic process;GO:0007253,cytoplasmic sequestering of NF-kappaB;GO:0045740,positive regulation of DNA replication;GO:1902043,positive regulation of extrinsic apoptotic signaling pathway via death domain receptors;GO:0045732,positive regulation of protein catabolic process;GO:0031334,positive regulation of protein-containing complex assembly;GO:0030155,regulation of cell adhesion;GO:…	mmu:14084,path:mmu04217,Necroptosis
A0A0G2JEU7_MOUSE	A0A0G2JEU7	Ighv1-82	Immunoglobulin heavy variable 1-82 (Fragment)	GO:0019814,immunoglobulin complex;GO:0005576,extracellular region	GO:0003823,antigen binding	GO:0016064,immunoglobulin mediated immune response
Q561M1_MOUSE	Q561M1	Acp1	Low molecular weight phosphotyrosine protein phosphatase	GO:0005737,cytoplasm;GO:0009898,cytoplasmic side of plasma membrane;GO:0005829,cytosol;GO:0042383,sarcolemma	GO:0003993,acid phosphatase activity;GO:0004726,non-membrane spanning protein tyrosine phosphatase activity;GO:0016791,phosphatase activity;GO:0004725,protein tyrosine phosphatase activity;GO:0017124,SH3 domain binding		mmu:11431,path:mmu00730,Thiamine metabolism;mmu:11431,path:mmu00740,Riboflavin metabolism;mmu:11431,path:mmu04520,Adherens junction;mmu:11431,path:mmu05208,Chemical carcinogenesis - reactive oxygen species
F8WGQ9_MOUSE	F8WGQ9	Kctd10	Potassium channel tetramerisation domain containing 10	GO:0031463,Cul3-RING ubiquitin ligase complex;GO:0005829,cytosol;GO:0036038,MKS complex;GO:0005654,nucleoplasm	GO:0042802,identical protein binding;GO:0005112,Notch binding	GO:0001525,angiogenesis;GO:0007507,heart development;GO:0045746,negative regulation of Notch signaling pathway;GO:0035024,negative regulation of Rho protein signal transduction;GO:0043161,proteasome-mediated ubiquitin-dependent protein catabolic process;GO:0051260,protein homooligomerization;GO:0016567,protein ubiquitination;GO:0006511,ubiquitin-dependent protein catabolic process
ARF6_MOUSE	P62331	Arf6	ADP-ribosylation factor 6	GO:0005938,cell cortex;GO:0032154,cleavage furrow;GO:0005737,cytoplasm;GO:0005829,cytosol;GO:0005769,early endosome;GO:0031901,early endosome membrane;GO:0030139,endocytic vesicle;GO:0005768,endosome;GO:0031527,filopodium membrane;GO:0090543,Flemming body;GO:0098978,glutamatergic synapse;GO:0005794,Golgi apparatus;GO:0016020,membrane;GO:0043209,myelin sheath;GO:0005886,plasma membrane;GO:0098794,…	GO:0003925,G protein activity;GO:0019003,GDP binding;GO:0005525,GTP binding;GO:0003924,GTPase activity;GO:0035591,signaling adaptor activity;GO:0031996,thioesterase binding	GO:0007049,cell cycle;GO:0030154,cell differentiation;GO:0051301,cell division;GO:1990090,cellular response to nerve growth factor stimulus;GO:0030866,cortical actin cytoskeleton organization;GO:0032456,endocytic recycling;GO:1902217,erythrocyte apoptotic process;GO:0090162,establishment of epithelial cell polarity;GO:0097284,hepatocyte apoptotic process;GO:0006886,intracellular protein transport…	mmu:11845,path:mmu04014,Ras signaling pathway;mmu:11845,path:mmu04072,Phospholipase D signaling pathway;mmu:11845,path:mmu04144,Endocytosis;mmu:11845,path:mmu04666,Fc gamma R-mediated phagocytosis;mmu:11845,path:mmu05132,Salmonella infection;mmu:11845,path:mmu05135,Yersinia infection
E9PZD8_MOUSE	E9PZD8	Cp	Ceruloplasmin	GO:0009986,cell surface;GO:0005615,extracellular space;GO:0005886,plasma membrane;GO:0005576,extracellular region;GO:0016020,membrane	GO:0005507,copper ion binding;GO:0004322,ferroxidase activity;GO:0016491,oxidoreductase activity;GO:0051087,protein-folding chaperone binding	GO:0006825,copper ion transport;GO:0006826,iron ion transport;GO:0046688,response to copper ion	mmu:12870,path:mmu00860,Porphyrin metabolism;mmu:12870,path:mmu04216,Ferroptosis
NDUS1_MOUSE	Q91VD9	Ndufs1	NADH-ubiquinone oxidoreductase 75 kDa subunit, mitochondrial	GO:0005743,mitochondrial inner membrane;GO:0005758,mitochondrial intermembrane space;GO:0005747,mitochondrial respiratory chain complex I;GO:0005739,mitochondrion;GO:0043209,myelin sheath;GO:0016020,membrane	GO:0051537,2 iron, 2 sulfur cluster binding;GO:0051539,4 iron, 4 sulfur cluster binding;GO:0009055,electron transfer activity;GO:0046872,metal ion binding;GO:0008137,NADH dehydrogenase (ubiquinone) activity;GO:0051536,iron-sulfur cluster binding;GO:0016651,oxidoreductase activity, acting on NAD(P)H	GO:0009060,aerobic respiration;GO:0008637,apoptotic mitochondrial changes;GO:0046034,ATP metabolic process;GO:0045333,cellular respiration;GO:0006120,mitochondrial electron transport, NADH to ubiquinone;GO:0032981,mitochondrial respiratory chain complex I assembly;GO:0042776,proton motive force-driven mitochondrial ATP synthesis;GO:0072593,reactive oxygen species metabolic process;GO:0051881,regu…	mmu:227197,path:mmu00190,Oxidative phosphorylation;mmu:227197,path:mmu04723,Retrograde endocannabinoid signaling;mmu:227197,path:mmu04714,Thermogenesis;mmu:227197,path:mmu05208,Chemical carcinogenesis - reactive oxygen species;mmu:227197,path:mmu05010,Alzheimer disease;mmu:227197,path:mmu05012,Parkinson disease;mmu:227197,path:mmu05014,Amyotrophic lateral sclerosis;mmu:227197,path:mmu05016,Huntin…
ACTZ_MOUSE	P61164	Actr1a	Alpha-centractin	GO:0005938,cell cortex;GO:0005814,centriole;GO:0005813,centrosome;GO:0030137,COPI-coated vesicle;GO:0005737,cytoplasm;GO:0002177,manchette;GO:0015630,microtubule cytoskeleton;GO:0043209,myelin sheath	GO:0005524,ATP binding		mmu:54130,path:mmu05132,Salmonella infection;mmu:54130,path:mmu05014,Amyotrophic lateral sclerosis;mmu:54130,path:mmu05016,Huntington disease;mmu:54130,path:mmu05022,Pathways of neurodegeneration - multiple diseases
EI3JB_MOUSE	Q66JS6	Eif3j2	Eukaryotic translation initiation factor 3 subunit J-B	GO:0005829,cytosol;GO:0016282,eukaryotic 43S preinitiation complex;GO:0033290,eukaryotic 48S preinitiation complex;GO:0005852,eukaryotic translation initiation factor 3 complex	GO:0042802,identical protein binding;GO:0003743,translation initiation factor activity	GO:0001732,formation of cytoplasmic translation initiation complex
PTN23_MOUSE	Q6PB44	Ptpn23	Tyrosine-protein phosphatase non-receptor type 23	GO:0036064,ciliary basal body;GO:0005737,cytoplasm;GO:0005829,cytosol;GO:0005769,early endosome;GO:0005768,endosome;GO:0043231,intracellular membrane-bounded organelle;GO:0016604,nuclear body;GO:0005654,nucleoplasm;GO:0005634,nucleus	GO:0019901,protein kinase binding;GO:0004725,protein tyrosine phosphatase activity	GO:0060271,cilium assembly;GO:0016311,dephosphorylation;GO:0045022,early endosome to late endosome transport;GO:0032456,endocytic recycling;GO:0010633,negative regulation of epithelial cell migration;GO:1903393,positive regulation of adherens junction organization;GO:2000643,positive regulation of early endosome to late endosome transport;GO:1903387,positive regulation of homophilic cell adhesion…
A0A0R4J093_MOUSE	A0A0R4J093	Cmpk1	UMP-CMP kinase	GO:0005737,cytoplasm;GO:0005730,nucleolus;GO:0005654,nucleoplasm;GO:0005634,nucleus	GO:0005524,ATP binding;GO:0036430,CMP kinase activity;GO:0036431,dCMP kinase activity;GO:0004550,nucleoside diphosphate kinase activity;GO:0033862,UMP kinase activity;GO:0004127,cytidylate kinase activity;GO:0050145,nucleoside monophosphate kinase activity;GO:0009041,UMP/dUMP kinase activity	GO:0006207,'de novo' pyrimidine nucleobase biosynthetic process;GO:0016310,phosphorylation;GO:0006225,UDP biosynthetic process;GO:0046705,CDP biosynthetic process;GO:0006240,dCDP biosynthetic process;GO:0006227,dUDP biosynthetic process	mmu:66588,path:mmu00240,Pyrimidine metabolism;mmu:66588,path:mmu00983,Drug metabolism - other enzymes
F6ZFU0_MOUSE	F6ZFU0	Eef1d	Elongation factor 1-delta (Fragment)	GO:0005737,cytoplasm;GO:0005829,cytosol;GO:0005853,eukaryotic translation elongation factor 1 complex;GO:0001650,fibrillar center;GO:0098978,glutamatergic synapse;GO:0005654,nucleoplasm;GO:0005634,nucleus;GO:0045202,synapse;GO:0005783,endoplasmic reticulum	GO:0140297,DNA-binding transcription factor binding;GO:0005085,guanyl-nucleotide exchange factor activity;GO:0031072,heat shock protein binding;GO:0000978,RNA polymerase II cis-regulatory region sequence-specific DNA binding;GO:0003746,translation elongation factor activity	GO:0034605,cellular response to heat;GO:0071479,cellular response to ionizing radiation;GO:0045944,positive regulation of transcription by RNA polymerase II;GO:0006414,translational elongation
BASP1_MOUSE	Q91XV3	Basp1	Brain acid soluble protein 1	GO:0030054,cell junction;GO:0000785,chromatin;GO:0008180,COP9 signalosome;GO:0005737,cytoplasm;GO:0030426,growth cone;GO:0016363,nuclear matrix;GO:0016607,nuclear speck;GO:0005634,nucleus;GO:0005886,plasma membrane;GO:0016605,PML body	GO:0019904,protein domain specific binding;GO:0000976,transcription cis-regulatory region binding;GO:0003714,transcription corepressor activity	GO:0045892,negative regulation of DNA-templated transcription;GO:0072112,podocyte differentiation
EIF3D_MOUSE	O70194	Eif3d	Eukaryotic translation initiation factor 3 subunit D	GO:0016282,eukaryotic 43S preinitiation complex;GO:0033290,eukaryotic 48S preinitiation complex;GO:0005852,eukaryotic translation initiation factor 3 complex;GO:0071541,eukaryotic translation initiation factor 3 complex, eIF3m;GO:0045202,synapse	GO:0098808,mRNA cap binding;GO:0003723,RNA binding;GO:0003743,translation initiation factor activity	GO:0002191,cap-dependent translational initiation;GO:0001732,formation of cytoplasmic translation initiation complex;GO:0075522,IRES-dependent viral translational initiation;GO:0045727,positive regulation of translation;GO:0006413,translational initiation;GO:0075525,viral translational termination-reinitiation
MVD1_MOUSE	Q99JF5	Mvd	Diphosphomevalonate decarboxylase	GO:0005829,cytosol;GO:0005782,peroxisomal matrix;GO:0005777,peroxisome	GO:0005524,ATP binding;GO:0004163,diphosphomevalonate decarboxylase activity;GO:0030544,Hsp70 protein binding;GO:0042803,protein homodimerization activity	GO:0006695,cholesterol biosynthetic process;GO:0019287,isopentenyl diphosphate biosynthetic process, mevalonate pathway;GO:0008299,isoprenoid biosynthetic process;GO:0008284,positive regulation of cell population proliferation	mmu:192156,path:mmu00900,Terpenoid backbone biosynthesis
SUH_MOUSE	P31266	Rbpj	Recombining binding protein suppressor of hairless	GO:0005737,cytoplasm;GO:0002193,MAML1-RBP-Jkappa- ICN1 complex;GO:0005730,nucleolus;GO:0005654,nucleoplasm;GO:0005634,nucleus;GO:0032991,protein-containing complex;GO:0032993,protein-DNA complex;GO:0005667,transcription regulator complex;GO:0017053,transcription repressor complex	GO:0003682,chromatin binding;GO:0003677,DNA binding;GO:0001228,DNA-binding transcription activator activity, RNA polymerase II-specific;GO:0000981,DNA-binding transcription factor activity, RNA polymerase II-specific;GO:0140297,DNA-binding transcription factor binding;GO:0044877,protein-containing complex binding;GO:0000978,RNA polymerase II cis-regulatory region sequence-specific DNA binding;GO:…	GO:0001525,angiogenesis;GO:0003176,aortic valve development;GO:0060844,arterial endothelial cell fate commitment;GO:0048844,artery morphogenesis;GO:0036302,atrioventricular canal development;GO:0009912,auditory receptor cell fate commitment;GO:0030183,B cell differentiation;GO:0097101,blood vessel endothelial cell fate specification;GO:0072554,blood vessel lumenization;GO:0001974,blood vessel rem…	mmu:19664,path:mmu04330,Notch signaling pathway;mmu:19664,path:mmu04658,Th1 and Th2 cell differentiation;mmu:19664,path:mmu05203,Viral carcinogenesis;mmu:19664,path:mmu05169,Epstein-Barr virus infection;mmu:19664,path:mmu05165,Human papillomavirus infection;mmu:19664,path:mmu05017,Spinocerebellar ataxia
PRPF3_MOUSE	Q922U1	Prpf3	U4/U6 small nuclear ribonucleoprotein Prp3	GO:0015030,Cajal body;GO:0005829,cytosol;GO:0016607,nuclear speck;GO:0005654,nucleoplasm;GO:0005634,nucleus;GO:0032991,protein-containing complex;GO:0071005,U2-type precatalytic spliceosome;GO:0046540,U4/U6 x U5 tri-snRNP complex	GO:0042802,identical protein binding	GO:0000398,mRNA splicing, via spliceosome;GO:0000244,spliceosomal tri-snRNP complex assembly;GO:0006397,mRNA processing	mmu:70767,path:mmu03040,Spliceosome
CSN7A_MOUSE	Q9CZ04	Cops7a	COP9 signalosome complex subunit 7a	GO:0008180,COP9 signalosome;GO:0005737,cytoplasm;GO:0005829,cytosol;GO:0005654,nucleoplasm;GO:0005634,nucleus		GO:0010387,COP9 signalosome assembly;GO:0000338,protein deneddylation
A0A075B677_MOUSE	A0A075B677	Igkv4-53	Immunoglobulin kappa variable 4-53	GO:0005615,extracellular space		GO:0006955,immune response
MSH2_MOUSE	P43247	Msh2	DNA mismatch repair protein Msh2	GO:0005694,chromosome;GO:0032301,MutSalpha complex;GO:0032302,MutSbeta complex;GO:0005654,nucleoplasm;GO:0005634,nucleus	GO:0043531,ADP binding;GO:0005524,ATP binding;GO:0016887,ATP hydrolysis activity;GO:0008094,ATP-dependent activity, acting on DNA;GO:0140664,ATP-dependent DNA damage sensor activity;GO:0019237,centromeric DNA binding;GO:0003682,chromatin binding;GO:0003684,damaged DNA binding;GO:0032181,dinucleotide repeat insertion binding;GO:0003677,DNA binding;GO:0000400,four-way junction DNA binding;GO:003213…	GO:0030183,B cell differentiation;GO:0019724,B cell mediated immunity;GO:0008340,determination of adult lifespan;GO:0006974,DNA damage response;GO:0006281,DNA repair;GO:0006302,double-strand break repair;GO:0007281,germ cell development;GO:0001701,in utero embryonic development;GO:0008630,intrinsic apoptotic signaling pathway in response to DNA damage;GO:0042771,intrinsic apoptotic signaling path…	mmu:17685,path:mmu03430,Mismatch repair;mmu:17685,path:mmu05200,Pathways in cancer;mmu:17685,path:mmu05210,Colorectal cancer;mmu:17685,path:mmu01524,Platinum drug resistance
Q80YQ1_MOUSE	Q80YQ1	Thbs1	Thrombospondin 1	GO:0009986,cell surface;GO:0062023,collagen-containing extracellular matrix;GO:0005783,endoplasmic reticulum;GO:0009897,external side of plasma membrane;GO:0031012,extracellular matrix;GO:0005615,extracellular space;GO:0005577,fibrinogen complex;GO:0031091,platelet alpha granule;GO:0016529,sarcoplasmic reticulum;GO:0030141,secretory granule	GO:0005509,calcium ion binding;GO:0070052,collagen V binding;GO:0004866,endopeptidase inhibitor activity;GO:0050840,extracellular matrix binding;GO:0070051,fibrinogen binding;GO:0017134,fibroblast growth factor binding;GO:0001968,fibronectin binding;GO:0008201,heparin binding;GO:0005178,integrin binding;GO:0043236,laminin binding;GO:0030169,low-density lipoprotein particle binding;GO:0001786,phos…	GO:0006915,apoptotic process;GO:0048266,behavioral response to pain;GO:0048514,blood vessel morphogenesis;GO:0016477,cell migration;GO:0071732,cellular response to nitric oxide;GO:0003197,endocardial cushion development;GO:0043652,engulfment of apoptotic cell;GO:0003417,growth plate cartilage development;GO:0006954,inflammatory response;GO:0070487,monocyte aggregation;GO:0016525,negative regulati…	mmu:21825,path:mmu04015,Rap1 signaling pathway;mmu:21825,path:mmu04350,TGF-beta signaling pathway;mmu:21825,path:mmu04151,PI3K-Akt signaling pathway;mmu:21825,path:mmu04512,ECM-receptor interaction;mmu:21825,path:mmu04145,Phagosome;mmu:21825,path:mmu04115,p53 signaling pathway;mmu:21825,path:mmu04510,Focal adhesion;mmu:21825,path:mmu05206,MicroRNAs in cancer;mmu:21825,path:mmu05205,Proteoglycans …
STK24_MOUSE	Q99KH8	Stk24	Serine/threonine-protein kinase 24	GO:0005737,cytoplasm;GO:0005829,cytosol;GO:0005794,Golgi apparatus;GO:0000139,Golgi membrane;GO:0005730,nucleolus;GO:0005634,nucleus	GO:0005524,ATP binding;GO:0046872,metal ion binding;GO:0106310,protein serine kinase activity;GO:0004674,protein serine/threonine kinase activity	GO:0009267,cellular response to starvation;GO:0097194,execution phase of apoptosis;GO:0008631,intrinsic apoptotic signaling pathway in response to oxidative stress;GO:0030336,negative regulation of cell migration;GO:0048680,positive regulation of axon regeneration;GO:0046777,protein autophosphorylation;GO:0006468,protein phosphorylation;GO:0048679,regulation of axon regeneration;GO:0042542,respon…
HVM17_MOUSE	P01786		Ig heavy chain V region MOPC 47A	GO:0019814,immunoglobulin complex	GO:0003823,antigen binding	GO:0016064,immunoglobulin mediated immune response
S4R2F3_MOUSE	S4R2F3	Ank2	Ankyrin 2, brain	GO:0031672,A band;GO:0016323,basolateral plasma membrane;GO:0043034,costamere;GO:0005737,cytoplasm;GO:0005856,cytoskeleton;GO:0005769,early endosome;GO:0031234,extrinsic component of cytoplasmic side of plasma membrane;GO:0014704,intercalated disc;GO:0005764,lysosome;GO:0031430,M band;GO:0005739,mitochondrion;GO:0033010,paranodal junction;GO:0048471,perinuclear region of cytoplasm;GO:0005886,plas…	GO:0051117,ATPase binding;GO:0019899,enzyme binding;GO:0140031,phosphorylation-dependent protein binding;GO:0015459,potassium channel regulator activity;GO:0019901,protein kinase binding;GO:0030674,protein-macromolecule adaptor activity;GO:0030507,spectrin binding;GO:0005200,structural constituent of cytoskeleton;GO:0044325,transmembrane transporter binding	GO:0086014,atrial cardiac muscle cell action potential;GO:0086066,atrial cardiac muscle cell to AV node cell communication;GO:0003283,atrial septum development;GO:0060048,cardiac muscle contraction;GO:0006897,endocytosis;GO:0006874,intracellular calcium ion homeostasis;GO:1901021,positive regulation of calcium ion transmembrane transporter activity;GO:0051928,positive regulation of calcium ion tr…	mmu:109676,path:mmu05205,Proteoglycans in cancer
ATPO_MOUSE	Q9DB20	Atp5po	ATP synthase subunit O, mitochondrial	GO:0009986,cell surface;GO:0005753,mitochondrial proton-transporting ATP synthase complex;GO:0000276,mitochondrial proton-transporting ATP synthase complex, coupling factor F(o);GO:0000274,mitochondrial proton-transporting ATP synthase, stator stalk;GO:0005739,mitochondrion;GO:0043209,myelin sheath;GO:0005886,plasma membrane;GO:0045261,proton-transporting ATP synthase complex, catalytic core F(1)…	GO:1903924,estradiol binding;GO:0044877,protein-containing complex binding;GO:0046933,proton-transporting ATP synthase activity, rotational mechanism	GO:0042776,proton motive force-driven mitochondrial ATP synthesis	mmu:28080,path:mmu00190,Oxidative phosphorylation;mmu:28080,path:mmu04714,Thermogenesis;mmu:28080,path:mmu05208,Chemical carcinogenesis - reactive oxygen species;mmu:28080,path:mmu05010,Alzheimer disease;mmu:28080,path:mmu05012,Parkinson disease;mmu:28080,path:mmu05014,Amyotrophic lateral sclerosis;mmu:28080,path:mmu05016,Huntington disease;mmu:28080,path:mmu05020,Prion disease;mmu:28080,path:mmu…
LONM_MOUSE	Q8CGK3	Lonp1	Lon protease homolog, mitochondrial	GO:0005829,cytosol;GO:0005759,mitochondrial matrix;GO:0042645,mitochondrial nucleoid;GO:0005739,mitochondrion;GO:0005654,nucleoplasm	GO:0043531,ADP binding;GO:0005524,ATP binding;GO:0016887,ATP hydrolysis activity;GO:0004176,ATP-dependent peptidase activity;GO:0070182,DNA polymerase binding;GO:0051880,G-quadruplex DNA binding;GO:0042802,identical protein binding;GO:0043560,insulin receptor substrate binding;GO:0001018,mitochondrial promoter sequence-specific DNA binding;GO:0042731,PH domain binding;GO:0043565,sequence-specific…	GO:0034599,cellular response to oxidative stress;GO:0051131,chaperone-mediated protein complex assembly;GO:0007005,mitochondrion organization;GO:0046627,negative regulation of insulin receptor signaling pathway;GO:0070407,oxidation-dependent protein catabolic process;GO:0030163,protein catabolic process;GO:0006515,protein quality control for misfolded or incompletely synthesized proteins;GO:00650…
PDLI7_MOUSE	Q3TJD7	Pdlim7	PDZ and LIM domain protein 7	GO:0015629,actin cytoskeleton;GO:0005912,adherens junction;GO:0005737,cytoplasm;GO:0031941,filamentous actin;GO:0005925,focal adhesion;GO:0005654,nucleoplasm;GO:0001726,ruffle;GO:0001725,stress fiber;GO:0030018,Z disc	GO:0003779,actin binding;GO:0046872,metal ion binding;GO:0051371,muscle alpha-actinin binding	GO:0030036,actin cytoskeleton organization;GO:0030154,cell differentiation;GO:0007507,heart development;GO:0061061,muscle structure development;GO:0001503,ossification;GO:0045669,positive regulation of osteoblast differentiation
GP132_MOUSE	Q9Z282	Gpr132	Probable G-protein coupled receptor 132	GO:0005886,plasma membrane	GO:0004930,G protein-coupled receptor activity	GO:0000082,G1/S transition of mitotic cell cycle;GO:0010972,negative regulation of G2/M transition of mitotic cell cycle
A0A075B5T2_MOUSE	A0A075B5T2	Ighv6-3	Immunoglobulin heavy variable 6-3 (Fragment)		GO:0003823,antigen binding	GO:0016064,immunoglobulin mediated immune response
TBG1_MOUSE	P83887	Tubg1	Tubulin gamma-1 chain	GO:0045177,apical part of cell;GO:0031252,cell leading edge;GO:0005814,centriole;GO:0005813,centrosome;GO:0036064,ciliary basal body;GO:0005929,cilium;GO:0000794,condensed nuclear chromosome;GO:0005737,cytoplasm;GO:0005881,cytoplasmic microtubule;GO:0000930,gamma-tubulin complex;GO:0005874,microtubule;GO:0005815,microtubule organizing center;GO:1990498,mitotic spindle microtubule;GO:0043005,neuro…	GO:0005525,GTP binding;GO:0042802,identical protein binding;GO:0005200,structural constituent of cytoskeleton	GO:0031122,cytoplasmic microtubule organization;GO:0000212,meiotic spindle organization;GO:0007020,microtubule nucleation;GO:0000278,mitotic cell cycle;GO:0000070,mitotic sister chromatid segregation;GO:0007052,mitotic spindle organization;GO:0007088,regulation of mitotic nuclear division	mmu:103733,path:mmu05165,Human papillomavirus infection
E9Q9C3_MOUSE	E9Q9C3	Afdn	Afadin, adherens junction formation factor	GO:0005912,adherens junction;GO:0043296,apical junction complex;GO:0045177,apical part of cell;GO:0030424,axon;GO:0030054,cell junction;GO:0044291,cell-cell contact zone;GO:0005911,cell-cell junction;GO:0005737,cytoplasm;GO:0005829,cytosol;GO:0016607,nuclear speck;GO:0005654,nucleoplasm;GO:0005886,plasma membrane;GO:0046930,pore complex;GO:0036477,somatodendritic compartment;GO:0070160,tight junc…	GO:0051015,actin filament binding;GO:0050839,cell adhesion molecule binding;GO:0030274,LIM domain binding;GO:0031267,small GTPase binding	GO:0034334,adherens junction maintenance;GO:0070830,bicellular tight junction assembly;GO:0048854,brain morphogenesis;GO:0044331,cell-cell adhesion mediated by cadherin;GO:0021987,cerebral cortex development;GO:0140059,dendrite arborization;GO:0090557,establishment of endothelial intestinal barrier;GO:0061951,establishment of protein localization to plasma membrane;GO:0048872,homeostasis of numbe…	mmu:17356,path:mmu04014,Ras signaling pathway;mmu:17356,path:mmu04015,Rap1 signaling pathway;mmu:17356,path:mmu04024,cAMP signaling pathway;mmu:17356,path:mmu04520,Adherens junction;mmu:17356,path:mmu04530,Tight junction;mmu:17356,path:mmu04670,Leukocyte transendothelial migration
SRSF9_MOUSE	Q9D0B0	Srsf9	Serine/arginine-rich splicing factor 9	GO:0016607,nuclear speck;GO:0005730,nucleolus;GO:0005654,nucleoplasm	GO:0019904,protein domain specific binding;GO:0003723,RNA binding	GO:0000380,alternative mRNA splicing, via spliceosome;GO:0048025,negative regulation of mRNA splicing, via spliceosome;GO:0043279,response to alkaloid;GO:0009636,response to toxic substance	mmu:108014,path:mmu03040,Spliceosome;mmu:108014,path:mmu05168,Herpes simplex virus 1 infection
UBP14_MOUSE	Q9JMA1	Usp14	Ubiquitin carboxyl-terminal hydrolase 14	GO:0009986,cell surface;GO:0031410,cytoplasmic vesicle;GO:0005829,cytosol;GO:0005886,plasma membrane;GO:0000502,proteasome complex;GO:0045202,synapse	GO:0004843,cysteine-type deubiquitinase activity;GO:0004866,endopeptidase inhibitor activity;GO:0061578,K63-linked deubiquitinase activity;GO:0070628,proteasome binding	GO:0007268,chemical synaptic transmission;GO:0045087,innate immune response;GO:1903070,negative regulation of ER-associated ubiquitin-dependent protein catabolic process;GO:0043161,proteasome-mediated ubiquitin-dependent protein catabolic process;GO:0050920,regulation of chemotaxis;GO:0061136,regulation of proteasomal protein catabolic process
A0A1L1STE4_MOUSE	A0A1L1STE4	Ilf3	Interleukin enhancer binding factor 3	GO:0005737,cytoplasm;GO:0005739,mitochondrion;GO:0005730,nucleolus;GO:0005654,nucleoplasm;GO:0005634,nucleus;GO:1990904,ribonucleoprotein complex	GO:0003677,DNA binding;GO:0003725,double-stranded RNA binding;GO:0019899,enzyme binding;GO:0035925,mRNA 3'-UTR AU-rich region binding;GO:0003727,single-stranded RNA binding;GO:0001618,virus receptor activity;GO:0003723,RNA binding	GO:0051607,defense response to virus;GO:0045892,negative regulation of DNA-templated transcription;GO:0017148,negative regulation of translation;GO:0045071,negative regulation of viral genome replication;GO:0045893,positive regulation of DNA-templated transcription;GO:0006468,protein phosphorylation
NSF1C_MOUSE	Q9CZ44	Nsfl1c	NSFL1 cofactor p47	GO:0005694,chromosome;GO:0005737,cytoplasm;GO:0005829,cytosol;GO:0005795,Golgi stack;GO:0005634,nucleus;GO:0031616,spindle pole centrosome;GO:1990730,VCP-NSFL1C complex	GO:0051117,ATPase binding;GO:0008289,lipid binding;GO:0043130,ubiquitin binding	GO:0000045,autophagosome assembly;GO:0000132,establishment of mitotic spindle orientation;GO:0007030,Golgi organization;GO:0061025,membrane fusion;GO:1904780,negative regulation of protein localization to centrosome;GO:0031468,nuclear membrane reassembly;GO:0046604,positive regulation of mitotic centrosome separation;GO:0043161,proteasome-mediated ubiquitin-dependent protein catabolic process	mmu:386649,path:mmu04141,Protein processing in endoplasmic reticulum
PELO_MOUSE	Q80X73	Pelo	Protein pelota homolog	GO:0005737,cytoplasm;GO:0022626,cytosolic ribosome;GO:1990533,Dom34-Hbs1 complex	GO:0046872,metal ion binding;GO:0043022,ribosome binding;GO:0170011,stalled ribosome sensor activity	GO:0007049,cell cycle;GO:0051301,cell division;GO:0051276,chromosome organization;GO:0007492,endoderm development;GO:0001833,inner cell mass cell proliferation;GO:0060231,mesenchymal to epithelial transition;GO:0070651,nonfunctional rRNA decay;GO:0070966,nuclear-transcribed mRNA catabolic process, no-go decay;GO:0070481,nuclear-transcribed mRNA catabolic process, non-stop decay;GO:0030513,positiv…	mmu:105083,path:mmu03015,mRNA surveillance pathway
CSN5_MOUSE	O35864	Cops5	COP9 signalosome complex subunit 5	GO:0000785,chromatin;GO:0008180,COP9 signalosome;GO:0005737,cytoplasm;GO:0005829,cytosol;GO:0005654,nucleoplasm;GO:0005634,nucleus;GO:0048471,perinuclear region of cytoplasm;GO:0008021,synaptic vesicle;GO:0005667,transcription regulator complex	GO:0019784,deNEDDylase activity;GO:0019899,enzyme binding;GO:0035718,macrophage migration inhibitory factor binding;GO:0046872,metal ion binding;GO:0140492,metal-dependent deubiquitinase activity;GO:0008237,metallopeptidase activity;GO:0003713,transcription coactivator activity	GO:1990182,exosomal secretion;GO:0043066,negative regulation of apoptotic process;GO:0051091,positive regulation of DNA-binding transcription factor activity;GO:0045944,positive regulation of transcription by RNA polymerase II;GO:0000338,protein deneddylation;GO:0006508,proteolysis;GO:0051726,regulation of cell cycle;GO:0006355,regulation of DNA-templated transcription;GO:1903894,regulation of IR…
SYEP_MOUSE	Q8CGC7	Eprs1	Bifunctional glutamate/proline--tRNA ligase	GO:0017101,aminoacyl-tRNA synthetase multienzyme complex;GO:0005737,cytoplasm;GO:0005829,cytosol;GO:0097452,GAIT complex;GO:0005886,plasma membrane;GO:1990904,ribonucleoprotein complex	GO:0005524,ATP binding;GO:0004818,glutamate-tRNA ligase activity;GO:0051020,GTPase binding;GO:0042802,identical protein binding;GO:0004827,proline-tRNA ligase activity;GO:0042803,protein homodimerization activity;GO:0035613,RNA stem-loop binding;GO:0008270,zinc ion binding	GO:0032869,cellular response to insulin stimulus;GO:0071346,cellular response to type II interferon;GO:0006424,glutamyl-tRNA aminoacylation;GO:0017148,negative regulation of translation;GO:0006433,prolyl-tRNA aminoacylation;GO:0140212,regulation of long-chain fatty acid import into cell;GO:0043517,positive regulation of DNA damage response, signal transduction by p53 class mediator	mmu:107508,path:mmu00860,Porphyrin metabolism;mmu:107508,path:mmu00970,Aminoacyl-tRNA biosynthesis
CCD47_MOUSE	Q9D024	Ccdc47	PAT complex subunit CCDC47	GO:0005783,endoplasmic reticulum;GO:0005789,endoplasmic reticulum membrane;GO:0160064,multi-pass translocon complex;GO:0101031,protein folding chaperone complex;GO:0005791,rough endoplasmic reticulum;GO:0030867,rough endoplasmic reticulum membrane	GO:0005509,calcium ion binding;GO:0044183,protein folding chaperone;GO:0043022,ribosome binding	GO:0055074,calcium ion homeostasis;GO:0032469,endoplasmic reticulum calcium ion homeostasis;GO:0007029,endoplasmic reticulum organization;GO:0006983,ER overload response;GO:0036503,ERAD pathway;GO:0160063,multi-pass transmembrane protein insertion into ER membrane;GO:0009791,post-embryonic development;GO:0045048,protein insertion into ER membrane;GO:0030433,ubiquitin-dependent ERAD pathway
UBP2L_MOUSE	Q80X50	Ubap2l	Ubiquitin-associated protein 2-like	GO:0005694,chromosome;GO:0005737,cytoplasm;GO:0010494,cytoplasmic stress granule;GO:0005634,nucleus;GO:0031519,PcG protein complex		GO:0007339,binding of sperm to zona pellucida;GO:0061484,hematopoietic stem cell homeostasis;GO:0062029,positive regulation of stress granule assembly;GO:0034063,stress granule assembly
SH3G1_MOUSE	Q62419	Sh3gl1	Endophilin-A2	GO:0070161,anchoring junction;GO:0042995,cell projection;GO:0005737,cytoplasm;GO:0005829,cytosol;GO:0031901,early endosome membrane;GO:0098978,glutamatergic synapse;GO:0098686,hippocampal mossy fiber to CA3 synapse;GO:0002102,podosome;GO:0099092,postsynaptic density, intracellular component;GO:0098793,presynapse;GO:0098685,Schaffer collateral - CA1 synapse;GO:0045202,synapse	GO:0031697,beta-1 adrenergic receptor binding;GO:0051020,GTPase binding;GO:0042802,identical protein binding;GO:0008289,lipid binding;GO:0019902,phosphatase binding;GO:0017124,SH3 domain binding;GO:0044325,transmembrane transporter binding	GO:0098815,modulation of excitatory postsynaptic potential;GO:1900244,positive regulation of synaptic vesicle endocytosis;GO:1900242,regulation of synaptic vesicle endocytosis;GO:0016191,synaptic vesicle uncoating	mmu:20405,path:mmu04144,Endocytosis
C1QB_MOUSE	P14106	C1qb	Complement C1q subcomponent subunit B	GO:0005581,collagen trimer;GO:0005602,complement component C1 complex;GO:0062167,complement component C1q complex;GO:0005576,extracellular region;GO:0005615,extracellular space;GO:0098794,postsynapse;GO:0045202,synapse	GO:0042802,identical protein binding	GO:0006958,complement activation, classical pathway;GO:0045087,innate immune response;GO:0048839,inner ear development;GO:0098883,synapse pruning	mmu:12260,path:mmu04610,Complement and coagulation cascades;mmu:12260,path:mmu05171,Coronavirus disease - COVID-19;mmu:12260,path:mmu05133,Pertussis;mmu:12260,path:mmu05150,Staphylococcus aureus infection;mmu:12260,path:mmu05142,Chagas disease;mmu:12260,path:mmu05322,Systemic lupus erythematosus;mmu:12260,path:mmu05020,Prion disease;mmu:12260,path:mmu04936,Alcoholic liver disease
F8VPR5_MOUSE	F8VPR5	Crebbp	histone acetyltransferase	GO:0000785,chromatin;GO:0005737,cytoplasm;GO:0000123,histone acetyltransferase complex;GO:0016604,nuclear body;GO:0005654,nucleoplasm;GO:0005634,nucleus;GO:0000940,outer kinetochore;GO:0016605,PML body;GO:0032991,protein-containing complex;GO:0090575,RNA polymerase II transcription regulator complex;GO:0005667,transcription regulator complex	GO:0016407,acetyltransferase activity;GO:0008140,cAMP response element binding protein binding;GO:0003682,chromatin binding;GO:0031490,chromatin DNA binding;GO:0003684,damaged DNA binding;GO:0097718,disordered domain specific binding;GO:0003677,DNA binding;GO:0140297,DNA-binding transcription factor binding;GO:0004402,histone acetyltransferase activity;GO:0060090,molecular adaptor activity;GO:004…	GO:0048148,behavioral response to cocaine;GO:0035729,cellular response to hepatocyte growth factor stimulus;GO:0031669,cellular response to nutrient levels;GO:0034644,cellular response to UV;GO:0098586,cellular response to virus;GO:0060325,face morphogenesis;GO:0030718,germ-line stem cell population maintenance;GO:0007616,long-term memory;GO:0018076,N-terminal peptidyl-lysine acetylation;GO:00326…	mmu:12914,path:mmu03250,Viral life cycle - HIV-1;mmu:12914,path:mmu04310,Wnt signaling pathway;mmu:12914,path:mmu04330,Notch signaling pathway;mmu:12914,path:mmu04350,TGF-beta signaling pathway;mmu:12914,path:mmu04630,JAK-STAT signaling pathway;mmu:12914,path:mmu04066,HIF-1 signaling pathway;mmu:12914,path:mmu04068,FoxO signaling pathway;mmu:12914,path:mmu04024,cAMP signaling pathway;mmu:12914,pa…
E9QN31_MOUSE	E9QN31	Nop2	NOP2 nucleolar protein	GO:0005730,nucleolus	GO:0003723,RNA binding;GO:0009383,rRNA (cytosine-C5-)-methyltransferase activity;GO:0008757,S-adenosylmethionine-dependent methyltransferase activity	GO:0001825,blastocyst formation;GO:0000470,maturation of LSU-rRNA;GO:0008284,positive regulation of cell population proliferation;GO:1901796,regulation of signal transduction by p53 class mediator;GO:0000027,ribosomal large subunit assembly;GO:0070475,rRNA base methylation;GO:0001510,RNA methylation;GO:0006396,RNA processing
A0A1W2P845_MOUSE	A0A1W2P845	Csrp2	Cysteine and glycine-rich protein 2	GO:0005737,cytoplasm;GO:0005634,nucleus;GO:0030018,Z disc	GO:0042805,actinin binding;GO:0046872,metal ion binding;GO:0008307,structural constituent of muscle	GO:0060537,muscle tissue development;GO:0045214,sarcomere organization
A0A1L1SQ51_MOUSE	A0A1L1SQ51	Tln2	Talin 2	GO:0005737,cytoplasm;GO:0005856,cytoskeleton;GO:0005916,fascia adherens;GO:0005925,focal adhesion;GO:0005886,plasma membrane;GO:0001726,ruffle;GO:0045202,synapse;GO:0070161,anchoring junction	GO:0051015,actin filament binding;GO:0005178,integrin binding;GO:0005200,structural constituent of cytoskeleton	GO:0098609,cell-cell adhesion;GO:0007155,cell adhesion	mmu:70549,path:mmu04015,Rap1 signaling pathway;mmu:70549,path:mmu04510,Focal adhesion;mmu:70549,path:mmu04611,Platelet activation;mmu:70549,path:mmu05166,Human T-cell leukemia virus 1 infection
ERP44_MOUSE	Q9D1Q6	Erp44	Endoplasmic reticulum resident protein 44	GO:0009986,cell surface;GO:0005788,endoplasmic reticulum lumen;GO:0005789,endoplasmic reticulum membrane;GO:0005793,endoplasmic reticulum-Golgi intermediate compartment	GO:0003756,protein disulfide isomerase activity	GO:0009100,glycoprotein metabolic process;GO:0006457,protein folding;GO:0034976,response to endoplasmic reticulum stress;GO:0006986,response to unfolded protein
G3UXE9_MOUSE	G3UXE9	H2-T26	Predicted gene 8909	GO:0009986,cell surface;GO:0033106,cis-Golgi network membrane;GO:0005769,early endosome;GO:0031901,early endosome membrane;GO:0005783,endoplasmic reticulum;GO:0009897,external side of plasma membrane;GO:0005615,extracellular space;GO:0005794,Golgi apparatus;GO:0000139,Golgi membrane;GO:0005765,lysosomal membrane;GO:0042612,MHC class I protein complex;GO:0032398,MHC class Ib protein complex;GO:000…	GO:0071889,14-3-3 protein binding;GO:0030881,beta-2-microglobulin binding;GO:0042610,CD8 receptor binding;GO:0042802,identical protein binding;GO:0042288,MHC class I protein binding;GO:0046703,natural killer cell lectin-like receptor binding;GO:0042605,peptide antigen binding;GO:0042803,protein homodimerization activity;GO:0051087,protein-folding chaperone binding;GO:0005102,signaling receptor bi…	GO:0002250,adaptive immune response;GO:0019731,antibacterial humoral response;GO:0002486,antigen processing and presentation of endogenous peptide antigen via MHC class I via ER pathway, TAP-independent;GO:0002476,antigen processing and presentation of endogenous peptide antigen via MHC class Ib;GO:0002477,antigen processing and presentation of exogenous peptide antigen via MHC class Ib;GO:003603…	mmu:240095,path:mmu04514,Cell adhesion molecules;mmu:240095,path:mmu04144,Endocytosis;mmu:240095,path:mmu04145,Phagosome;mmu:240095,path:mmu04218,Cellular senescence;mmu:240095,path:mmu04650,Natural killer cell mediated cytotoxicity;mmu:240095,path:mmu04612,Antigen processing and presentation;mmu:240095,path:mmu05203,Viral carcinogenesis;mmu:240095,path:mmu05166,Human T-cell leukemia virus 1 infe…
PP2BB_MOUSE	P48453	Ppp3cb	Serine/threonine-protein phosphatase 2B catalytic subunit beta isoform	GO:0005955,calcineurin complex;GO:0005737,cytoplasm;GO:0005829,cytosol;GO:0098978,glutamatergic synapse;GO:0005886,plasma membrane;GO:0008287,protein serine/threonine phosphatase complex;GO:0032991,protein-containing complex;GO:0045202,synapse;GO:0030315,T-tubule;GO:0030018,Z disc	GO:0005509,calcium ion binding;GO:0004723,calcium-dependent protein serine/threonine phosphatase activity;GO:0005516,calmodulin binding;GO:0033192,calmodulin-dependent protein phosphatase activity;GO:0019899,enzyme binding;GO:0017018,myosin phosphatase activity;GO:0046983,protein dimerization activity;GO:0030346,protein phosphatase 2B binding;GO:0004722,protein serine/threonine phosphatase activi…	GO:0097720,calcineurin-mediated signaling;GO:0033173,calcineurin-NFAT signaling cascade;GO:0017156,calcium-ion regulated exocytosis;GO:0007507,heart development;GO:0031987,locomotion involved in locomotory behavior;GO:0001946,lymphangiogenesis;GO:1905949,negative regulation of calcium ion import across plasma membrane;GO:0023057,negative regulation of signaling;GO:0001915,negative regulation of T…	mmu:19056,path:mmu04010,MAPK signaling pathway;mmu:19056,path:mmu04310,Wnt signaling pathway;mmu:19056,path:mmu04370,VEGF signaling pathway;mmu:19056,path:mmu04020,Calcium signaling pathway;mmu:19056,path:mmu04022,cGMP-PKG signaling pathway;mmu:19056,path:mmu04114,Oocyte meiosis;mmu:19056,path:mmu04218,Cellular senescence;mmu:19056,path:mmu04625,C-type lectin receptor signaling pathway;mmu:19056,…
H3BLK8_MOUSE	H3BLK8	Zfhx4	Zinc finger homeodomain 4	GO:0005634,nucleus	GO:0000981,DNA-binding transcription factor activity, RNA polymerase II-specific;GO:0000978,RNA polymerase II cis-regulatory region sequence-specific DNA binding;GO:0008270,zinc ion binding;GO:0003677,DNA binding	GO:0006357,regulation of transcription by RNA polymerase II
GSHR_MOUSE	P47791	Gsr	Glutathione reductase, mitochondrial	GO:0005829,cytosol;GO:0009897,external side of plasma membrane;GO:0005739,mitochondrion	GO:0050660,flavin adenine dinucleotide binding;GO:0043295,glutathione binding;GO:0004362,glutathione-disulfide reductase (NADP) activity;GO:0042802,identical protein binding;GO:0050661,NADP binding	GO:0045454,cell redox homeostasis;GO:0034599,cellular response to oxidative stress;GO:0006749,glutathione metabolic process;GO:0007283,spermatogenesis	mmu:14782,path:mmu00480,Glutathione metabolism;mmu:14782,path:mmu04918,Thyroid hormone synthesis;mmu:14782,path:mmu05415,Diabetic cardiomyopathy
H3BJQ9_MOUSE	H3BJQ9	Cux1	Homeobox protein cut-like	GO:0005737,cytoplasm;GO:0005794,Golgi apparatus;GO:0000139,Golgi membrane;GO:0043005,neuron projection;GO:0005654,nucleoplasm;GO:0005634,nucleus	GO:0003682,chromatin binding;GO:0003677,DNA binding;GO:0000981,DNA-binding transcription factor activity, RNA polymerase II-specific;GO:0030674,protein-macromolecule adaptor activity;GO:0000978,RNA polymerase II cis-regulatory region sequence-specific DNA binding;GO:0000977,RNA polymerase II transcription regulatory region sequence-specific DNA binding;GO:0043565,sequence-specific DNA binding;GO:…	GO:0042491,inner ear auditory receptor cell differentiation;GO:0001822,kidney development;GO:0030324,lung development;GO:0000122,negative regulation of transcription by RNA polymerase II;GO:0050775,positive regulation of dendrite morphogenesis;GO:0006357,regulation of transcription by RNA polymerase II;GO:0000301,retrograde transport, vesicle recycling within Golgi;GO:0006891,intra-Golgi vesicle-…
FBX30_MOUSE	Q8BJL1	Fbxo30	F-box only protein 30		GO:0061630,ubiquitin protein ligase activity;GO:0008270,zinc ion binding	GO:0016567,protein ubiquitination
AL1L2_MOUSE	Q8K009	Aldh1l2	Mitochondrial 10-formyltetrahydrofolate dehydrogenase	GO:0005739,mitochondrion;GO:0005654,nucleoplasm;GO:0005737,cytoplasm	GO:0004029,aldehyde dehydrogenase (NAD+) activity;GO:0016155,formyltetrahydrofolate dehydrogenase activity;GO:0016620,oxidoreductase activity, acting on the aldehyde or oxo group of donors, NAD or NADP as acceptor	GO:0009258,10-formyltetrahydrofolate catabolic process;GO:0009058,biosynthetic process;GO:0006635,fatty acid beta-oxidation;GO:0046655,folic acid metabolic process;GO:0006740,NADPH regeneration;GO:0006730,one-carbon metabolic process	mmu:216188,path:mmu00670,One carbon pool by folate
A0A0R4J104_MOUSE	A0A0R4J104	Dab2	Disabled 2, mitogen-responsive phosphoprotein	GO:0005905,clathrin-coated pit;GO:0030665,clathrin-coated vesicle membrane;GO:0001650,fibrillar center;GO:0048471,perinuclear region of cytoplasm;GO:0016324,apical plasma membrane;GO:0030132,clathrin coat of coated pit;GO:0030136,clathrin-coated vesicle;GO:0005737,cytoplasm;GO:0043231,intracellular membrane-bounded organelle;GO:0005886,plasma membrane	GO:0038024,cargo receptor activity;GO:0035615,clathrin adaptor activity;GO:0050750,low-density lipoprotein particle receptor binding;GO:0046332,SMAD binding;GO:0035612,AP-2 adaptor complex binding;GO:0030276,clathrin binding;GO:0005178,integrin binding;GO:0035091,phosphatidylinositol binding;GO:0005546,phosphatidylinositol-4,5-bisphosphate binding	GO:0071364,cellular response to epidermal growth factor stimulus;GO:0048268,clathrin coat assembly;GO:0035026,leading edge cell differentiation;GO:0060766,negative regulation of androgen receptor signaling pathway;GO:0043066,negative regulation of apoptotic process;GO:0090090,negative regulation of canonical Wnt signaling pathway;GO:0030308,negative regulation of cell growth;GO:0050680,negative r…	mmu:13132,path:mmu04144,Endocytosis
KV5A1_MOUSE	P01633	Igkv6-17	Immunoglobulin kappa chain variable 6-17	GO:0005615,extracellular space;GO:0019814,immunoglobulin complex;GO:0005886,plasma membrane		GO:0002250,adaptive immune response;GO:0006955,immune response;GO:0009617,response to bacterium
PRG4_MOUSE	Q9JM99	Prg4	Proteoglycan 4	GO:0062023,collagen-containing extracellular matrix;GO:0005615,extracellular space;GO:0110165,cellular anatomical entity	GO:0030247,polysaccharide binding;GO:0005044,scavenger receptor activity	GO:0071425,hematopoietic stem cell proliferation;GO:0006955,immune response;GO:0032715,negative regulation of interleukin-6 production;GO:0042127,regulation of cell population proliferation
LKHA4_MOUSE	P24527	Lta4h	Leukotriene A-4 hydrolase	GO:0005829,cytosol;GO:0005654,nucleoplasm;GO:0005634,nucleus	GO:0004177,aminopeptidase activity;GO:0004301,epoxide hydrolase activity;GO:0004463,leukotriene-A4 hydrolase activity;GO:0070006,metalloaminopeptidase activity;GO:0045148,tripeptide aminopeptidase activity;GO:0008270,zinc ion binding	GO:0019370,leukotriene biosynthetic process;GO:0006691,leukotriene metabolic process;GO:0043171,peptide catabolic process;GO:0019538,protein metabolic process;GO:0006508,proteolysis;GO:0043434,response to peptide hormone;GO:0010043,response to zinc ion;GO:0060509,type I pneumocyte differentiation	mmu:16993,path:mmu00590,Arachidonic acid metabolism
RFA3_MOUSE	Q9CQ71	Rpa3	Replication protein A 14 kDa subunit	GO:0005662,DNA replication factor A complex;GO:0005654,nucleoplasm;GO:0035861,site of double-strand break	GO:0003684,damaged DNA binding;GO:0003697,single-stranded DNA binding	GO:0006284,base-excision repair;GO:0006281,DNA repair;GO:0006260,DNA replication;GO:0000724,double-strand break repair via homologous recombination;GO:0006298,mismatch repair;GO:0006289,nucleotide-excision repair;GO:0042127,regulation of cell population proliferation;GO:0007346,regulation of mitotic cell cycle	mmu:68240,path:mmu03030,DNA replication;mmu:68240,path:mmu03420,Nucleotide excision repair;mmu:68240,path:mmu03430,Mismatch repair;mmu:68240,path:mmu03440,Homologous recombination;mmu:68240,path:mmu03460,Fanconi anemia pathway
LYRIC_MOUSE	Q80WJ7	Mtdh	Protein LYRIC	GO:0016324,apical plasma membrane;GO:0005923,bicellular tight junction;GO:0005737,cytoplasm;GO:0005783,endoplasmic reticulum;GO:0005789,endoplasmic reticulum membrane;GO:0001650,fibrillar center;GO:0046581,intercellular canaliculus;GO:0016604,nuclear body;GO:0031965,nuclear membrane;GO:0005730,nucleolus;GO:0005634,nucleus;GO:0048471,perinuclear region of cytoplasm;GO:0016020,membrane	GO:0003725,double-stranded RNA binding;GO:0051059,NF-kappaB binding;GO:0061629,RNA polymerase II-specific DNA-binding transcription factor binding;GO:0003713,transcription coactivator activity;GO:0003712,transcription coregulator activity	GO:0031663,lipopolysaccharide-mediated signaling pathway;GO:0043066,negative regulation of apoptotic process;GO:0000122,negative regulation of transcription by RNA polymerase II;GO:0045766,positive regulation of angiogenesis;GO:0010508,positive regulation of autophagy;GO:0043123,positive regulation of canonical NF-kappaB signal transduction;GO:0051092,positive regulation of NF-kappaB transcriptio…
SAE2_MOUSE	Q9Z1F9	Uba2	SUMO-activating enzyme subunit 2	GO:0005737,cytoplasm;GO:0005654,nucleoplasm;GO:0031510,SUMO activating enzyme complex	GO:0005524,ATP binding;GO:0000287,magnesium ion binding;GO:0046982,protein heterodimerization activity;GO:0044388,small protein activating enzyme binding;GO:0019948,SUMO activating enzyme activity;GO:0032183,SUMO binding;GO:0016740,transferase activity;GO:0044390,ubiquitin-like protein conjugating enzyme binding;GO:0008641,ubiquitin-like modifier activating enzyme activity	GO:0033235,positive regulation of protein sumoylation;GO:0016925,protein sumoylation	mmu:50995,path:mmu04120,Ubiquitin mediated proteolysis
KAPCA_MOUSE	P05132	Prkaca	cAMP-dependent protein kinase catalytic subunit alpha	GO:0001669,acrosomal vesicle;GO:0005930,axoneme;GO:0005952,cAMP-dependent protein kinase complex;GO:0005813,centrosome;GO:0097546,ciliary base;GO:0005737,cytoplasm;GO:0005829,cytosol;GO:0043197,dendritic spine;GO:0098978,glutamatergic synapse;GO:0005739,mitochondrion;GO:0031594,neuromuscular junction;GO:0016607,nuclear speck;GO:0005654,nucleoplasm;GO:0031588,nucleotide-activated protein kinase co…	GO:0004679,AMP-activated protein kinase activity;GO:0005524,ATP binding;GO:0004691,cAMP-dependent protein kinase activity;GO:0000287,magnesium ion binding;GO:0030145,manganese ion binding;GO:0019904,protein domain specific binding;GO:0034237,protein kinase A regulatory subunit binding;GO:0004672,protein kinase activity;GO:0019901,protein kinase binding;GO:0106310,protein serine kinase activity;GO…	GO:0007189,adenylate cyclase-activating G protein-coupled receptor signaling pathway;GO:0070417,cellular response to cold;GO:0071377,cellular response to glucagon stimulus;GO:0071333,cellular response to glucose stimulus;GO:0034605,cellular response to heat;GO:0071374,cellular response to parathyroid hormone stimulus;GO:0001707,mesoderm formation;GO:0050804,modulation of chemical synaptic transmi…	mmu:18747,path:mmu04010,MAPK signaling pathway;mmu:18747,path:mmu04014,Ras signaling pathway;mmu:18747,path:mmu04310,Wnt signaling pathway;mmu:18747,path:mmu04340,Hedgehog signaling pathway;mmu:18747,path:mmu04371,Apelin signaling pathway;mmu:18747,path:mmu04020,Calcium signaling pathway;mmu:18747,path:mmu04024,cAMP signaling pathway;mmu:18747,path:mmu04140,Autophagy - animal;mmu:18747,path:mmu04…
SDHA_MOUSE	Q8K2B3	Sdha	Succinate dehydrogenase [ubiquinone] flavoprotein subunit, mitochondrial	GO:0005743,mitochondrial inner membrane;GO:0005749,mitochondrial respiratory chain complex II, succinate dehydrogenase complex (ubiquinone);GO:0005739,mitochondrion;GO:0043209,myelin sheath;GO:0005730,nucleolus;GO:0045257,succinate dehydrogenase complex (ubiquinone)	GO:0009055,electron transfer activity;GO:0050660,flavin adenine dinucleotide binding;GO:0102040,fumarate reductase (menaquinone);GO:0008177,succinate dehydrogenase (ubiquinone) activity;GO:0016491,oxidoreductase activity	GO:0006121,mitochondrial electron transport, succinate to ubiquinone;GO:0007399,nervous system development;GO:0042776,proton motive force-driven mitochondrial ATP synthesis;GO:0022904,respiratory electron transport chain;GO:0006105,succinate metabolic process;GO:0006099,tricarboxylic acid cycle	mmu:66945,path:mmu00020,Citrate cycle (TCA cycle);mmu:66945,path:mmu00190,Oxidative phosphorylation;mmu:66945,path:mmu04714,Thermogenesis;mmu:66945,path:mmu05208,Chemical carcinogenesis - reactive oxygen species;mmu:66945,path:mmu05010,Alzheimer disease;mmu:66945,path:mmu05012,Parkinson disease;mmu:66945,path:mmu05014,Amyotrophic lateral sclerosis;mmu:66945,path:mmu05016,Huntington disease;mmu:66…
GNAS1_MOUSE	Q6R0H7	Gnas	Guanine nucleotide-binding protein G(s) subunit alpha isoforms XLas	GO:0030142,COPI-coated Golgi to ER transport vesicle;GO:0005737,cytoplasm;GO:0005829,cytosol;GO:0030425,dendrite;GO:0005768,endosome;GO:0005834,heterotrimeric G-protein complex;GO:0016020,membrane;GO:0043025,neuronal cell body;GO:0005634,nucleus;GO:0048471,perinuclear region of cytoplasm;GO:0005886,plasma membrane;GO:0055037,recycling endosome;GO:0001726,ruffle;GO:0032588,trans-Golgi network memb…	GO:0010856,adenylate cyclase activator activity;GO:0010854,adenylate cyclase regulator activity;GO:0047391,alkylglycerophosphoethanolamine phosphodiesterase activity;GO:0043014,alpha-tubulin binding;GO:0031698,beta-2 adrenergic receptor binding;GO:0051430,corticotropin-releasing hormone receptor 1 binding;GO:0031748,D1 dopamine receptor binding;GO:0003925,G protein activity;GO:0001965,G-protein a…	GO:0071880,adenylate cyclase-activating adrenergic receptor signaling pathway;GO:0007191,adenylate cyclase-activating dopamine receptor signaling pathway;GO:0007189,adenylate cyclase-activating G protein-coupled receptor signaling pathway;GO:0060348,bone development;GO:0051216,cartilage development;GO:0071870,cellular response to catecholamine stimulus;GO:0071377,cellular response to glucagon sti…	mmu:14683,path:mmu04015,Rap1 signaling pathway;mmu:14683,path:mmu04020,Calcium signaling pathway;mmu:14683,path:mmu04072,Phospholipase D signaling pathway;mmu:14683,path:mmu04024,cAMP signaling pathway;mmu:14683,path:mmu04540,Gap junction;mmu:14683,path:mmu04611,Platelet activation;mmu:14683,path:mmu04911,Insulin secretion;mmu:14683,path:mmu04922,Glucagon signaling pathway;mmu:14683,path:mmu04923…
D3YVW2_MOUSE	D3YVW2	Golim4	Golgi integral membrane protein 4	GO:0010008,endosome membrane;GO:0005794,Golgi apparatus;GO:0032580,Golgi cisterna membrane;GO:0000139,Golgi membrane;GO:0016020,membrane
DCA13_MOUSE	Q6PAC3	Dcaf13	DDB1- and CUL4-associated factor 13	GO:0030054,cell junction;GO:0005813,centrosome;GO:0080008,Cul4-RING E3 ubiquitin ligase complex;GO:0005829,cytosol;GO:0005730,nucleolus;GO:0005654,nucleoplasm;GO:0032040,small-subunit processome	GO:0030331,nuclear estrogen receptor binding;GO:1990756,ubiquitin ligase-substrate adaptor activity	GO:0046697,decidualization;GO:0044725,epigenetic programming in the zygotic pronuclei;GO:0000462,maturation of SSU-rRNA from tricistronic rRNA transcript (SSU-rRNA, 5.8S rRNA, LSU-rRNA);GO:0001555,oocyte growth;GO:0043161,proteasome-mediated ubiquitin-dependent protein catabolic process;GO:0016567,protein ubiquitination;GO:0006364,rRNA processing;GO:0007056,spindle assembly involved in female mei…
SCRIB_MOUSE	Q80U72	Scrib	Protein scribble homolog	GO:0005912,adherens junction;GO:0016324,apical plasma membrane;GO:0016323,basolateral plasma membrane;GO:0030054,cell junction;GO:0044291,cell-cell contact zone;GO:0005911,cell-cell junction;GO:0005829,cytosol;GO:0099147,extrinsic component of postsynaptic density membrane;GO:0098978,glutamatergic synapse;GO:0001772,immunological synapse;GO:0030027,lamellipodium;GO:0035748,myelin sheath abaxonal …	GO:0035591,signaling adaptor activity	GO:0090630,activation of GTPase activity;GO:0060561,apoptotic process involved in morphogenesis;GO:0043615,astrocyte cell migration;GO:0002093,auditory receptor cell morphogenesis;GO:0060088,auditory receptor cell stereocilium organization;GO:0048593,camera-type eye morphogenesis;GO:0016477,cell migration;GO:0008283,cell population proliferation;GO:0098609,cell-cell adhesion;GO:0021747,cochlear n…	mmu:105782,path:mmu04390,Hippo signaling pathway;mmu:105782,path:mmu04530,Tight junction;mmu:105782,path:mmu05203,Viral carcinogenesis;mmu:105782,path:mmu05165,Human papillomavirus infection
RAB21_MOUSE	P35282	Rab21	Ras-related protein Rab-21	GO:1904115,axon cytoplasm;GO:0032154,cleavage furrow;GO:0098559,cytoplasmic side of early endosome membrane;GO:0009898,cytoplasmic side of plasma membrane;GO:0005769,early endosome;GO:0012505,endomembrane system;GO:0005789,endoplasmic reticulum membrane;GO:0005768,endosome;GO:0032580,Golgi cisterna membrane;GO:0000139,Golgi membrane;GO:0043005,neuron projection;GO:0045202,synapse;GO:0005802,trans…	GO:0019003,GDP binding;GO:0005525,GTP binding;GO:0003924,GTPase activity	GO:0008089,anterograde axonal transport;GO:0006886,intracellular protein transport;GO:0050775,positive regulation of dendrite morphogenesis;GO:2000643,positive regulation of early endosome to late endosome transport;GO:0048260,positive regulation of receptor-mediated endocytosis;GO:0050821,protein stabilization;GO:0032482,Rab protein signal transduction;GO:0030516,regulation of axon extension;GO:…
RL7L_MOUSE	Q9D8M4	Rpl7l1	Large ribosomal subunit protein uL30-like 1	GO:0005829,cytosol;GO:0022625,cytosolic large ribosomal subunit;GO:0005730,nucleolus	GO:0003723,RNA binding;GO:0003735,structural constituent of ribosome	GO:0001825,blastocyst formation;GO:0000463,maturation of LSU-rRNA from tricistronic rRNA transcript (SSU-rRNA, 5.8S rRNA, LSU-rRNA)
NSUN2_MOUSE	Q1HFZ0	Nsun2	RNA cytosine C(5)-methyltransferase NSUN2	GO:0033391,chromatoid body;GO:0005737,cytoplasm;GO:0070062,extracellular exosome;GO:0005739,mitochondrion;GO:0005730,nucleolus;GO:0005634,nucleus;GO:0005819,spindle;GO:0005576,extracellular region	GO:0062152,mRNA (cytidine-5-)-methyltransferase activity;GO:0016428,tRNA (cytidine-5-)-methyltransferase activity;GO:0000049,tRNA binding;GO:0003723,RNA binding;GO:0008757,S-adenosylmethionine-dependent methyltransferase activity	GO:0051301,cell division;GO:0048820,hair follicle maturation;GO:0001701,in utero embryonic development;GO:0033313,meiotic cell cycle checkpoint signaling;GO:0080009,mRNA methylation;GO:0010793,regulation of mRNA export from nucleus;GO:2000736,regulation of stem cell differentiation;GO:0007286,spermatid development;GO:0030488,tRNA methylation;GO:0036416,tRNA stabilization;GO:0001510,RNA methylation
PTGR1_MOUSE	Q91YR9	Ptgr1	Prostaglandin reductase 1	GO:0005737,cytoplasm	GO:0036185,13-lipoxin reductase activity;GO:0036132,13-prostaglandin reductase activity;GO:0047522,15-oxoprostaglandin 13-oxidase activity;GO:0035798,2-alkenal reductase (NADP+) activity;GO:0097257,leukotriene B4 12-hydroxy dehydrogenase activity	GO:0036102,leukotriene B4 metabolic process;GO:2001302,lipoxin A4 metabolic process;GO:0006693,prostaglandin metabolic process	mmu:67103,path:mmu00590,Arachidonic acid metabolism
NEUL4_MOUSE	Q5NCX5	Neurl4	Neuralized-like protein 4	GO:0005814,centriole;GO:0005737,cytoplasm	GO:0061630,ubiquitin protein ligase activity
ODP2_MOUSE	Q8BMF4	Dlat	Dihydrolipoyllysine-residue acetyltransferase component of pyruvate dehydrogenase complex, mitochondrial	GO:1902493,acetyltransferase complex;GO:0045240,dihydrolipoyl dehydrogenase complex;GO:0043231,intracellular membrane-bounded organelle;GO:0005759,mitochondrial matrix;GO:0005967,mitochondrial pyruvate dehydrogenase complex;GO:0005739,mitochondrion;GO:0043209,myelin sheath;GO:0045254,pyruvate dehydrogenase complex	GO:0016407,acetyltransferase activity;GO:0004742,dihydrolipoyllysine-residue acetyltransferase activity;GO:0042802,identical protein binding;GO:0034604,pyruvate dehydrogenase (NAD+) activity	GO:0006086,acetyl-CoA biosynthetic process from pyruvate;GO:0006006,glucose metabolic process;GO:0006099,tricarboxylic acid cycle	mmu:235339,path:mmu00010,Glycolysis / Gluconeogenesis;mmu:235339,path:mmu00020,Citrate cycle (TCA cycle);mmu:235339,path:mmu00620,Pyruvate metabolism
PURB_MOUSE	O35295	Purb	Transcriptional activator protein Pur-beta	GO:0005654,nucleoplasm;GO:0005634,nucleus	GO:0003700,DNA-binding transcription factor activity;GO:0000981,DNA-binding transcription factor activity, RNA polymerase II-specific;GO:0140297,DNA-binding transcription factor binding;GO:0001227,DNA-binding transcription repressor activity, RNA polymerase II-specific;GO:0003690,double-stranded DNA binding;GO:0003691,double-stranded telomeric DNA binding;GO:0003729,mRNA binding;GO:0000900,mRNA r…	GO:0006268,DNA unwinding involved in DNA replication;GO:0045892,negative regulation of DNA-templated transcription;GO:0000122,negative regulation of transcription by RNA polymerase II;GO:0006357,regulation of transcription by RNA polymerase II
A0A0R4J0M9_MOUSE	A0A0R4J0M9	Vcpip1	ubiquitinyl hydrolase 1	GO:0005737,cytoplasm;GO:0005783,endoplasmic reticulum;GO:0005795,Golgi stack;GO:0005634,nucleus;GO:0045202,synapse	GO:0004843,cysteine-type deubiquitinase activity	GO:0006974,DNA damage response;GO:0016320,endoplasmic reticulum membrane fusion;GO:0007030,Golgi organization;GO:0090168,Golgi reassembly;GO:0016579,protein deubiquitination;GO:0035871,protein K11-linked deubiquitination;GO:0071108,protein K48-linked deubiquitination;GO:0016567,protein ubiquitination;GO:0106300,protein-DNA covalent cross-linking repair;GO:0006508,proteolysis;GO:1905634,regulation…
RALA_MOUSE	P63321	Rala	Ras-related protein Ral-A	GO:0009986,cell surface;GO:0032154,cleavage furrow;GO:0030659,cytoplasmic vesicle membrane;GO:0030139,endocytic vesicle;GO:0090543,Flemming body;GO:0005925,focal adhesion;GO:0005739,mitochondrion;GO:0043209,myelin sheath;GO:0005886,plasma membrane;GO:0098685,Schaffer collateral - CA1 synapse;GO:0097060,synaptic membrane;GO:0016020,membrane	GO:0051117,ATPase binding;GO:0031755,Edg-2 lysophosphatidic acid receptor binding;GO:0003925,G protein activity;GO:0019003,GDP binding;GO:0005525,GTP binding;GO:0003924,GTPase activity;GO:0017022,myosin binding;GO:0031625,ubiquitin protein ligase binding	GO:0007049,cell cycle;GO:0051301,cell division;GO:0072655,establishment of protein localization to mitochondrion;GO:0006887,exocytosis;GO:0051665,membrane raft localization;GO:0001843,neural tube closure;GO:0045742,positive regulation of epidermal growth factor receptor signaling pathway;GO:0051491,positive regulation of filopodium assembly;GO:0090141,positive regulation of mitochondrial fission;…	mmu:56044,path:mmu04014,Ras signaling pathway;mmu:56044,path:mmu04015,Rap1 signaling pathway;mmu:56044,path:mmu04072,Phospholipase D signaling pathway;mmu:56044,path:mmu05200,Pathways in cancer;mmu:56044,path:mmu05210,Colorectal cancer;mmu:56044,path:mmu05212,Pancreatic cancer;mmu:56044,path:mmu05132,Salmonella infection
CEBPD_MOUSE	Q00322	Cebpd	CCAAT/enhancer-binding protein delta	GO:0005654,nucleoplasm;GO:0005634,nucleus;GO:0090575,RNA polymerase II transcription regulator complex	GO:0003677,DNA binding;GO:0001228,DNA-binding transcription activator activity, RNA polymerase II-specific;GO:0000981,DNA-binding transcription factor activity, RNA polymerase II-specific;GO:0042802,identical protein binding;GO:0000978,RNA polymerase II cis-regulatory region sequence-specific DNA binding;GO:0043565,sequence-specific DNA binding;GO:1990837,sequence-specific double-stranded DNA bin…	GO:0006351,DNA-templated transcription;GO:0045444,fat cell differentiation;GO:0002244,hematopoietic progenitor cell differentiation;GO:0048839,inner ear development;GO:0045892,negative regulation of DNA-templated transcription;GO:0045669,positive regulation of osteoblast differentiation;GO:0045944,positive regulation of transcription by RNA polymerase II;GO:0045595,regulation of cell differentiat…
CP20A_MOUSE	Q8BKE6	Cyp20a1	Cytochrome P450 20A1	GO:0016020,membrane	GO:0020037,heme binding;GO:0005506,iron ion binding;GO:0004497,monooxygenase activity;GO:0016705,oxidoreductase activity, acting on paired donors, with incorporation or reduction of molecular oxygen
SLK_MOUSE	O54988	Slk	STE20-like serine/threonine-protein kinase	GO:0031252,cell leading edge;GO:0005737,cytoplasm;GO:0048471,perinuclear region of cytoplasm	GO:0005524,ATP binding;GO:0035173,histone kinase activity;GO:0042802,identical protein binding;GO:0042803,protein homodimerization activity;GO:0004672,protein kinase activity;GO:0106310,protein serine kinase activity;GO:0004674,protein serine/threonine kinase activity	GO:0006915,apoptotic process;GO:0071346,cellular response to type II interferon;GO:0031122,cytoplasmic microtubule organization;GO:0043065,positive regulation of apoptotic process;GO:0046777,protein autophosphorylation;GO:0042981,regulation of apoptotic process;GO:0030334,regulation of cell migration;GO:0051893,regulation of focal adhesion assembly	mmu:20874,path:mmu04114,Oocyte meiosis
PTPA_MOUSE	P58389	Ptpa	Serine/threonine-protein phosphatase 2A activator	GO:1904949,ATPase complex;GO:0034704,calcium channel complex;GO:0005737,cytoplasm;GO:0005654,nucleoplasm;GO:0005634,nucleus;GO:0000159,protein phosphatase type 2A complex	GO:0005524,ATP binding;GO:0003755,peptidyl-prolyl cis-trans isomerase activity;GO:0004721,phosphoprotein phosphatase activity;GO:0042803,protein homodimerization activity;GO:0051721,protein phosphatase 2A binding;GO:0019888,protein phosphatase regulator activity;GO:0008160,protein tyrosine phosphatase activator activity;GO:0005102,signaling receptor binding;GO:0019211,phosphatase activator activi…	GO:0007052,mitotic spindle organization;GO:0032515,negative regulation of phosphoprotein phosphatase activity;GO:0035308,negative regulation of protein dephosphorylation;GO:0043065,positive regulation of apoptotic process;GO:0032516,positive regulation of phosphoprotein phosphatase activity;GO:0035307,positive regulation of protein dephosphorylation;GO:0043666,regulation of phosphoprotein phospha…	mmu:110854,path:mmu05415,Diabetic cardiomyopathy;mmu:110854,path:mmu04931,Insulin resistance
DNM1L_MOUSE	Q8K1M6	Dnm1l	Dynamin-1-like protein	GO:0005903,brush border;GO:0005905,clathrin-coated pit;GO:0005737,cytoplasm;GO:0005829,cytosol;GO:0005783,endoplasmic reticulum;GO:0005794,Golgi apparatus;GO:0000139,Golgi membrane;GO:0043231,intracellular membrane-bounded organelle;GO:0016020,membrane;GO:0005874,microtubule;GO:0005741,mitochondrial outer membrane;GO:0005739,mitochondrion;GO:0099073,mitochondrion-derived vesicle;GO:0048471,perinu…	GO:0051433,BH2 domain binding;GO:0030276,clathrin binding;GO:0005525,GTP binding;GO:0030742,GTP-dependent protein binding;GO:0003924,GTPase activity;GO:0042802,identical protein binding;GO:0008289,lipid binding;GO:0008017,microtubule binding;GO:0060090,molecular adaptor activity;GO:0042803,protein homodimerization activity;GO:0120283,protein serine/threonine kinase binding;GO:0044877,protein-cont…	GO:0006816,calcium ion transport;GO:0071456,cellular response to hypoxia;GO:0071396,cellular response to lipid;GO:0060047,heart contraction;GO:0048312,intracellular distribution of mitochondria;GO:0051179,localization;GO:0061025,membrane fusion;GO:0000266,mitochondrial fission;GO:0043653,mitochondrial fragmentation involved in apoptotic process;GO:0090149,mitochondrial membrane fission;GO:0070584…	mmu:74006,path:mmu04668,TNF signaling pathway;mmu:74006,path:mmu04217,Necroptosis;mmu:74006,path:mmu04621,NOD-like receptor signaling pathway
COX3_MOUSE	P00416	mt-Co3	Cytochrome c oxidase subunit 3	GO:0005743,mitochondrial inner membrane;GO:0005747,mitochondrial respiratory chain complex I;GO:0005739,mitochondrion;GO:0031966,mitochondrial membrane;GO:0005751,mitochondrial respiratory chain complex IV;GO:0045277,respiratory chain complex IV	GO:0035255,ionotropic glutamate receptor binding;GO:0008137,NADH dehydrogenase (ubiquinone) activity;GO:0019901,protein kinase binding;GO:0004129,cytochrome-c oxidase activity	GO:0009060,aerobic respiration;GO:0006120,mitochondrial electron transport, NADH to ubiquinone;GO:0032981,mitochondrial respiratory chain complex I assembly;GO:0042776,proton motive force-driven mitochondrial ATP synthesis;GO:0072593,reactive oxygen species metabolic process;GO:0006123,mitochondrial electron transport, cytochrome c to oxygen;GO:0008535,respiratory chain complex IV assembly;GO:007…	mmu:17717,path:mmu00190,Oxidative phosphorylation;mmu:17717,path:mmu04723,Retrograde endocannabinoid signaling;mmu:17717,path:mmu04714,Thermogenesis;mmu:17717,path:mmu05208,Chemical carcinogenesis - reactive oxygen species;mmu:17717,path:mmu05010,Alzheimer disease;mmu:17717,path:mmu05012,Parkinson disease;mmu:17717,path:mmu05014,Amyotrophic lateral sclerosis;mmu:17717,path:mmu05016,Huntington dis…
LPP_MOUSE	Q8BFW7	Lpp	Lipoma-preferred partner homolog	GO:0005829,cytosol;GO:0005925,focal adhesion;GO:0005634,nucleus;GO:0001725,stress fiber	GO:0046872,metal ion binding	GO:0098609,cell-cell adhesion
RBBP7_MOUSE	Q60973	Rbbp7	Histone-binding protein RBBP7	GO:1904949,ATPase complex;GO:0000781,chromosome, telomeric region;GO:0005829,cytosol;GO:0035098,ESC/E(Z) complex;GO:0000118,histone deacetylase complex;GO:0005654,nucleoplasm;GO:0005634,nucleus;GO:0016581,NuRD complex;GO:0016589,NURF complex;GO:0016580,Sin3 complex	GO:0042393,histone binding;GO:0003723,RNA binding	GO:0007420,brain development;GO:0070370,cellular heat acclimation;GO:0006338,chromatin remodeling;GO:0006260,DNA replication;GO:0030308,negative regulation of cell growth;GO:0030336,negative regulation of cell migration;GO:0045892,negative regulation of DNA-templated transcription;GO:1902455,negative regulation of stem cell population maintenance;GO:0000122,negative regulation of transcription by…
SCP2_MOUSE	P32020	Scp2	Sterol carrier protein 2	GO:0005737,cytoplasm;GO:0005783,endoplasmic reticulum;GO:0005739,mitochondrion;GO:0005654,nucleoplasm;GO:0005782,peroxisomal matrix;GO:0005777,peroxisome;GO:0032991,protein-containing complex	GO:0003988,acetyl-CoA C-acyltransferase activity;GO:0050633,acetyl-CoA C-myristoyltransferase activity;GO:0015485,cholesterol binding;GO:0120020,cholesterol transfer activity;GO:0000062,fatty-acyl-CoA binding;GO:0042802,identical protein binding;GO:0036042,long-chain fatty acyl-CoA binding;GO:0070538,oleic acid binding;GO:0120019,phosphatidylcholine transfer activity;GO:1904121,phosphatidylethano…	GO:0008206,bile acid metabolic process;GO:0006635,fatty acid beta-oxidation;GO:0032959,inositol trisphosphate biosynthetic process;GO:0032367,intracellular cholesterol transport;GO:1901373,lipid hydroperoxide transport;GO:0015914,phospholipid transport;GO:0043065,positive regulation of apoptotic process;GO:0045542,positive regulation of cholesterol biosynthetic process;GO:1904109,positive regulat…	mmu:20280,path:mmu00120,Primary bile acid biosynthesis;mmu:20280,path:mmu01040,Biosynthesis of unsaturated fatty acids;mmu:20280,path:mmu04146,Peroxisome;mmu:20280,path:mmu03320,PPAR signaling pathway
A0A140T8M5_MOUSE	A0A140T8M5	Igkv6-15	Immunoglobulin kappa variable 6-15 (Fragment)	GO:0005615,extracellular space;GO:0019814,immunoglobulin complex;GO:0005886,plasma membrane		GO:0002250,adaptive immune response;GO:0006955,immune response;GO:0009617,response to bacterium
PSMD7_MOUSE	P26516	Psmd7	26S proteasome non-ATPase regulatory subunit 7	GO:0005654,nucleoplasm;GO:0000502,proteasome complex;GO:0005838,proteasome regulatory particle	GO:0008237,metallopeptidase activity;GO:0042803,protein homodimerization activity	GO:0043161,proteasome-mediated ubiquitin-dependent protein catabolic process	mmu:17463,path:mmu03050,Proteasome;mmu:17463,path:mmu05169,Epstein-Barr virus infection;mmu:17463,path:mmu05010,Alzheimer disease;mmu:17463,path:mmu05012,Parkinson disease;mmu:17463,path:mmu05014,Amyotrophic lateral sclerosis;mmu:17463,path:mmu05016,Huntington disease;mmu:17463,path:mmu05017,Spinocerebellar ataxia;mmu:17463,path:mmu05020,Prion disease;mmu:17463,path:mmu05022,Pathways of neurodege…
PSDE_MOUSE	O35593	Psmd14	26S proteasome non-ATPase regulatory subunit 14	GO:0031597,cytosolic proteasome complex;GO:0022624,proteasome accessory complex;GO:0000502,proteasome complex;GO:0008541,proteasome regulatory particle, lid subcomplex	GO:0061133,endopeptidase activator activity;GO:0004175,endopeptidase activity;GO:0046872,metal ion binding;GO:0140492,metal-dependent deubiquitinase activity;GO:0008237,metallopeptidase activity;GO:0070628,proteasome binding	GO:0000724,double-strand break repair via homologous recombination;GO:0006303,double-strand break repair via nonhomologous end joining;GO:0043161,proteasome-mediated ubiquitin-dependent protein catabolic process;GO:0070536,protein K63-linked deubiquitination;GO:0061136,regulation of proteasomal protein catabolic process;GO:0045471,response to ethanol	mmu:59029,path:mmu03050,Proteasome;mmu:59029,path:mmu05169,Epstein-Barr virus infection;mmu:59029,path:mmu05010,Alzheimer disease;mmu:59029,path:mmu05012,Parkinson disease;mmu:59029,path:mmu05014,Amyotrophic lateral sclerosis;mmu:59029,path:mmu05016,Huntington disease;mmu:59029,path:mmu05017,Spinocerebellar ataxia;mmu:59029,path:mmu05020,Prion disease;mmu:59029,path:mmu05022,Pathways of neurodege…
ADK_MOUSE	P55264	Adk	Adenosine kinase	GO:0005829,cytosol;GO:0005654,nucleoplasm;GO:0005634,nucleus;GO:0005886,plasma membrane	GO:0004001,adenosine kinase activity;GO:0005524,ATP binding;GO:0004136,deoxyadenosine kinase activity;GO:0046872,metal ion binding	GO:0046085,adenosine metabolic process;GO:0044209,AMP salvage;GO:0106383,dAMP salvage;GO:0006175,dATP biosynthetic process;GO:0032263,GMP salvage;GO:0016310,phosphorylation;GO:0010613,positive regulation of cardiac muscle hypertrophy;GO:0042102,positive regulation of T cell proliferation;GO:0006144,purine nucleobase metabolic process;GO:0006166,purine ribonucleoside salvage;GO:0044342,type B panc…	mmu:11534,path:mmu00230,Purine metabolism
CYBP_MOUSE	Q9CXW3	Cacybp	Calcyclin-binding protein	GO:0030877,beta-catenin destruction complex;GO:0044297,cell body;GO:0005737,cytoplasm;GO:0005829,cytosol;GO:0005641,nuclear envelope lumen;GO:0005654,nucleoplasm;GO:0005634,nucleus;GO:0019005,SCF ubiquitin ligase complex	GO:0060090,molecular adaptor activity;GO:0019904,protein domain specific binding;GO:0042803,protein homodimerization activity;GO:0044548,S100 protein binding;GO:0015631,tubulin binding;GO:0031625,ubiquitin protein ligase binding	GO:0055007,cardiac muscle cell differentiation;GO:1990830,cellular response to leukemia inhibitory factor;GO:0007507,heart development;GO:0045740,positive regulation of DNA replication;GO:0060416,response to growth hormone	mmu:12301,path:mmu04310,Wnt signaling pathway
AL7A1_MOUSE	Q9DBF1	Aldh7a1	Alpha-aminoadipic semialdehyde dehydrogenase	GO:0005829,cytosol;GO:0005739,mitochondrion;GO:0005634,nucleus	GO:0004029,aldehyde dehydrogenase (NAD+) activity;GO:0008802,betaine-aldehyde dehydrogenase activity;GO:0043878,glyceraldehyde-3-phosphate dehydrogenase (NAD+) (non-phosphorylating) activity;GO:0042802,identical protein binding;GO:0004043,L-aminoadipate-semialdehyde dehydrogenase activity	GO:0019285,glycine betaine biosynthetic process from choline	mmu:110695,path:mmu00010,Glycolysis / Gluconeogenesis;mmu:110695,path:mmu00053,Ascorbate and aldarate metabolism;mmu:110695,path:mmu00620,Pyruvate metabolism;mmu:110695,path:mmu00071,Fatty acid degradation;mmu:110695,path:mmu00561,Glycerolipid metabolism;mmu:110695,path:mmu00260,Glycine, serine and threonine metabolism;mmu:110695,path:mmu00280,Valine, leucine and isoleucine degradation;mmu:110695…
EIF2A_MOUSE	Q8BJW6	Eif2a	Eukaryotic translation initiation factor 2A	GO:0005737,cytoplasm;GO:0022627,cytosolic small ribosomal subunit;GO:0005850,eukaryotic translation initiation factor 2 complex	GO:0003729,mRNA binding;GO:0043022,ribosome binding;GO:0003743,translation initiation factor activity;GO:0000049,tRNA binding	GO:0030968,endoplasmic reticulum unfolded protein response;GO:0017148,negative regulation of translation;GO:1904294,positive regulation of ERAD pathway;GO:0009967,positive regulation of signal transduction;GO:0006417,regulation of translation;GO:1990928,response to amino acid starvation;GO:0042255,ribosome assembly;GO:0032933,SREBP signaling pathway;GO:0006412,translation;GO:0006413,translational…
DKC1_MOUSE	Q9ESX5	Dkc1	H/ACA ribonucleoprotein complex subunit DKC1	GO:0031429,box H/ACA snoRNP complex;GO:0090661,box H/ACA telomerase RNP complex;GO:0015030,Cajal body;GO:0001650,fibrillar center;GO:0005730,nucleolus;GO:0005654,nucleoplasm;GO:0005634,nucleus;GO:0005697,telomerase holoenzyme complex	GO:0034513,box H/ACA snoRNA binding;GO:0009982,pseudouridine synthase activity;GO:0003723,RNA binding;GO:0003720,telomerase activity;GO:0070034,telomerase RNA binding	GO:0000495,box H/ACA RNA 3'-end processing;GO:0033979,box H/ACA RNA metabolic process;GO:0000455,enzyme-directed rRNA pseudouridine synthesis;GO:1990481,mRNA pseudouridine synthesis;GO:0008284,positive regulation of cell population proliferation;GO:1904851,positive regulation of establishment of protein localization to telomere;GO:1904874,positive regulation of telomerase RNA localization to Caja…	mmu:245474,path:mmu03008,Ribosome biogenesis in eukaryotes
B1AWT3_MOUSE	B1AWT3	Rragd	Ras-related GTP-binding protein	GO:0005813,centrosome;GO:0005737,cytoplasm;GO:1990131,Gtr1-Gtr2 GTPase complex;GO:0043231,intracellular membrane-bounded organelle;GO:0005765,lysosomal membrane;GO:0005764,lysosome;GO:0005654,nucleoplasm;GO:0005634,nucleus	GO:0019003,GDP binding;GO:0005525,GTP binding;GO:0003924,GTPase activity;GO:0051020,GTPase binding;GO:0060090,molecular adaptor activity;GO:0046982,protein heterodimerization activity	GO:0071233,cellular response to leucine;GO:1990253,cellular response to leucine starvation;GO:0009267,cellular response to starvation;GO:0010507,negative regulation of autophagy;GO:1904263,positive regulation of TORC1 signaling;GO:0071230,cellular response to amino acid stimulus;GO:0032008,positive regulation of TOR signaling	mmu:52187,path:mmu04150,mTOR signaling pathway;mmu:52187,path:mmu04140,Autophagy - animal
Q3UUU2_MOUSE	Q3UUU2	Fubp1	Far upstream element (FUSE) binding protein 1	GO:0005737,cytoplasm;GO:0005654,nucleoplasm;GO:0005634,nucleus;GO:0045202,synapse;GO:0016020,membrane	GO:0003729,mRNA binding;GO:0000978,RNA polymerase II cis-regulatory region sequence-specific DNA binding;GO:0003723,RNA binding;GO:0003676,nucleic acid binding	GO:0048588,developmental cell growth;GO:0071425,hematopoietic stem cell proliferation;GO:0010628,positive regulation of gene expression;GO:1900149,positive regulation of Schwann cell migration;GO:0010468,regulation of gene expression;GO:0006357,regulation of transcription by RNA polymerase II;GO:0048103,somatic stem cell division;GO:0006355,regulation of DNA-templated transcription
A2AFQ2_MOUSE	A2AFQ2	Hsd17b10	Hydroxysteroid (17-beta) dehydrogenase 10	GO:0005783,endoplasmic reticulum;GO:0005743,mitochondrial inner membrane;GO:0042645,mitochondrial nucleoid;GO:0030678,mitochondrial ribonuclease P complex;GO:0005739,mitochondrion;GO:0043527,tRNA methyltransferase complex	GO:0044594,17-beta-hydroxysteroid dehydrogenase (NAD+) activity;GO:0047015,3-hydroxy-2-methylbutyryl-CoA dehydrogenase activity;GO:0003857,3-hydroxyacyl-CoA dehydrogenase activity;GO:0018454,acetoacetyl-CoA reductase activity;GO:0001540,amyloid-beta binding;GO:0047044,androstan-3-alpha,17-beta-diol dehydrogenase activity;GO:0106281,chenodeoxycholate 7-alpha-dehydrogenase (NAD+) activity;GO:000870…	GO:0008209,androgen metabolic process;GO:0006699,bile acid biosynthetic process;GO:0062173,brexanolone metabolic process;GO:0008207,C21-steroid hormone metabolic process;GO:0008210,estrogen metabolic process;GO:0006635,fatty acid beta-oxidation;GO:0006631,fatty acid metabolic process;GO:0006550,isoleucine catabolic process;GO:1990180,mitochondrial tRNA 3'-end processing;GO:0097745,mitochondrial t…	mmu:15108,path:mmu00280,Valine, leucine and isoleucine degradation;mmu:15108,path:mmu05010,Alzheimer disease;mmu:15108,path:mmu05022,Pathways of neurodegeneration - multiple diseases
TXTP_MOUSE	Q8JZU2	Slc25a1	Tricarboxylate transport protein, mitochondrial	GO:0005743,mitochondrial inner membrane;GO:0005739,mitochondrion;GO:0016020,membrane	GO:0015297,antiporter activity;GO:0071913,citrate secondary active transmembrane transporter activity;GO:0015142,tricarboxylic acid transmembrane transporter activity	GO:0006843,mitochondrial citrate transmembrane transport
HDAC1_MOUSE	O09106	Hdac1	Histone deacetylase 1	GO:0000785,chromatin;GO:0005737,cytoplasm;GO:0005829,cytosol;GO:0000792,heterochromatin;GO:0000118,histone deacetylase complex;GO:0043025,neuronal cell body;GO:0005654,nucleoplasm;GO:0005634,nucleus;GO:0016581,NuRD complex;GO:0048471,perinuclear region of cytoplasm;GO:0032991,protein-containing complex;GO:0016580,Sin3 complex;GO:0005667,transcription regulator complex;GO:0017053,transcription rep…	GO:0003682,chromatin binding;GO:0001046,core promoter sequence-specific DNA binding;GO:0019213,deacetylase activity;GO:0003677,DNA binding;GO:0140297,DNA-binding transcription factor binding;GO:0070888,E-box binding;GO:0019899,enzyme binding;GO:0004407,histone deacetylase activity;GO:0042826,histone deacetylase binding;GO:0160009,histone decrotonylase activity;GO:0035851,Krueppel-associated box d…	GO:0006325,chromatin organization;GO:0006338,chromatin remodeling;GO:0032922,circadian regulation of gene expression;GO:0007623,circadian rhythm;GO:0006346,DNA methylation-dependent heterochromatin formation;GO:0042733,embryonic digit morphogenesis;GO:0007492,endoderm development;GO:0009913,epidermal cell differentiation;GO:0061029,eyelid development in camera-type eye;GO:0061198,fungiform papill…	mmu:433759,path:mmu04330,Notch signaling pathway;mmu:433759,path:mmu04110,Cell cycle;mmu:433759,path:mmu04613,Neutrophil extracellular trap formation;mmu:433759,path:mmu04919,Thyroid hormone signaling pathway;mmu:433759,path:mmu04213,Longevity regulating pathway - multiple species;mmu:433759,path:mmu05200,Pathways in cancer;mmu:433759,path:mmu05202,Transcriptional misregulation in cancer;mmu:4337…
PSD13_MOUSE	Q9WVJ2	Psmd13	26S proteasome non-ATPase regulatory subunit 13	GO:0005829,cytosol;GO:0005634,nucleus;GO:0022624,proteasome accessory complex;GO:0000502,proteasome complex;GO:0005838,proteasome regulatory particle;GO:0008541,proteasome regulatory particle, lid subcomplex;GO:0032991,protein-containing complex	GO:0004175,endopeptidase activity;GO:0005198,structural molecule activity	GO:0007127,meiosis I;GO:0006511,ubiquitin-dependent protein catabolic process	mmu:23997,path:mmu03050,Proteasome;mmu:23997,path:mmu05169,Epstein-Barr virus infection;mmu:23997,path:mmu05010,Alzheimer disease;mmu:23997,path:mmu05012,Parkinson disease;mmu:23997,path:mmu05014,Amyotrophic lateral sclerosis;mmu:23997,path:mmu05016,Huntington disease;mmu:23997,path:mmu05017,Spinocerebellar ataxia;mmu:23997,path:mmu05020,Prion disease;mmu:23997,path:mmu05022,Pathways of neurodege…
ZYX_MOUSE	Q62523	Zyx	Zyxin	GO:0015629,actin cytoskeleton;GO:0005912,adherens junction;GO:0005737,cytoplasm;GO:0005829,cytosol;GO:0005925,focal adhesion;GO:0005634,nucleus;GO:0045335,phagocytic vesicle;GO:0005886,plasma membrane;GO:0001725,stress fiber	GO:0046872,metal ion binding	GO:0007160,cell-matrix adhesion;GO:0071346,cellular response to type II interferon;GO:0007229,integrin-mediated signaling pathway;GO:0043149,stress fiber assembly;GO:0007179,transforming growth factor beta receptor signaling pathway	mmu:22793,path:mmu04510,Focal adhesion
TINAL_MOUSE	Q99JR5	Tinagl1	Tubulointerstitial nephritis antigen-like	GO:0062023,collagen-containing extracellular matrix;GO:0005737,cytoplasm;GO:0005615,extracellular space	GO:0008234,cysteine-type peptidase activity;GO:0043236,laminin binding	GO:0006508,proteolysis
EIF3K_MOUSE	Q9DBZ5	Eif3k	Eukaryotic translation initiation factor 3 subunit K	GO:0005829,cytosol;GO:0016282,eukaryotic 43S preinitiation complex;GO:0033290,eukaryotic 48S preinitiation complex;GO:0005852,eukaryotic translation initiation factor 3 complex;GO:0005634,nucleus	GO:0043022,ribosome binding;GO:0003723,RNA binding;GO:0003743,translation initiation factor activity	GO:0001732,formation of cytoplasmic translation initiation complex;GO:0006446,regulation of translational initiation;GO:0006413,translational initiation
BAG6_MOUSE	Q9Z1R2	Bag6	Large proline-rich protein BAG6	GO:0071818,BAT3 complex;GO:0005737,cytoplasm;GO:0005829,cytosol;GO:0070062,extracellular exosome;GO:0043231,intracellular membrane-bounded organelle;GO:0016020,membrane;GO:0005654,nucleoplasm;GO:0005634,nucleus;GO:0005576,extracellular region	GO:0030544,Hsp70 protein binding;GO:0042802,identical protein binding;GO:0051787,misfolded protein binding;GO:0031593,polyubiquitin modification-dependent protein binding;GO:0070628,proteasome binding;GO:0043022,ribosome binding;GO:0005102,signaling receptor binding;GO:0031625,ubiquitin protein ligase binding;GO:1990381,ubiquitin-specific protease binding	GO:0002474,antigen processing and presentation of peptide antigen via MHC class I;GO:0006915,apoptotic process;GO:0007420,brain development;GO:0030154,cell differentiation;GO:0006325,chromatin organization;GO:0061857,endoplasmic reticulum stress-induced pre-emptive quality control;GO:0071712,ER-associated misfolded protein catabolic process;GO:0002429,immune response-activating cell surface recep…
RAB8A_MOUSE	P55258	Rab8a	Ras-related protein Rab-8A	GO:0005814,centriole;GO:0005813,centrosome;GO:0036064,ciliary basal body;GO:0097546,ciliary base;GO:0060170,ciliary membrane;GO:0005929,cilium;GO:0031410,cytoplasmic vesicle;GO:0030659,cytoplasmic vesicle membrane;GO:0030425,dendrite;GO:0043197,dendritic spine;GO:0005768,endosome;GO:0010008,endosome membrane;GO:0098978,glutamatergic synapse;GO:0005794,Golgi apparatus;GO:0030496,midbody;GO:0043005…	GO:0019003,GDP binding;GO:0005525,GTP binding;GO:0003924,GTPase activity;GO:0031489,myosin V binding;GO:0019901,protein kinase binding;GO:1990782,protein tyrosine kinase binding;GO:0031267,small GTPase binding	GO:0006914,autophagy;GO:0007409,axonogenesis;GO:0032869,cellular response to insulin stimulus;GO:0060271,cilium assembly;GO:0032456,endocytic recycling;GO:0007030,Golgi organization;GO:0048210,Golgi vesicle fusion to target membrane;GO:0098969,neurotransmitter receptor transport to postsynaptic membrane;GO:0098887,neurotransmitter receptor transport, endosome to postsynaptic membrane;GO:0061512,p…	mmu:17274,path:mmu04152,AMPK signaling pathway;mmu:17274,path:mmu04144,Endocytosis;mmu:17274,path:mmu04140,Autophagy - animal;mmu:17274,path:mmu04530,Tight junction;mmu:17274,path:mmu04972,Pancreatic secretion;mmu:17274,path:mmu05014,Amyotrophic lateral sclerosis;mmu:17274,path:mmu05022,Pathways of neurodegeneration - multiple diseases
NMT1_MOUSE	O70310	Nmt1	Glycylpeptide N-tetradecanoyltransferase 1	GO:0005737,cytoplasm;GO:0005829,cytosol;GO:0005886,plasma membrane	GO:0004379,glycylpeptide N-tetradecanoyltransferase activity;GO:0019107,myristoyltransferase activity;GO:0018030,peptidyl-lysine N6-myristoyltransferase activity	GO:0042180,cellular ketone metabolic process;GO:0001701,in utero embryonic development;GO:0018008,N-terminal peptidyl-glycine N-myristoylation;GO:0072657,protein localization to membrane
HNRH2_MOUSE	P70333	Hnrnph2	Heterogeneous nuclear ribonucleoprotein H2	GO:0005829,cytosol;GO:0005654,nucleoplasm;GO:0014069,postsynaptic density;GO:1990904,ribonucleoprotein complex	GO:0003723,RNA binding	GO:0043484,regulation of RNA splicing
SUCB2_MOUSE	Q9Z2I8	Suclg2	Succinate--CoA ligase [GDP-forming] subunit beta, mitochondrial	GO:0005739,mitochondrion;GO:0005886,plasma membrane;GO:0032991,protein-containing complex;GO:0042709,succinate-CoA ligase complex;GO:0045244,succinate-CoA ligase complex (GDP-forming)	GO:0005524,ATP binding;GO:0019003,GDP binding;GO:0005525,GTP binding;GO:0000287,magnesium ion binding;GO:0044877,protein-containing complex binding;GO:0004776,succinate-CoA ligase (GDP-forming) activity;GO:0004777,succinate-semialdehyde dehydrogenase (NAD+) activity	GO:0006105,succinate metabolic process;GO:0006104,succinyl-CoA metabolic process;GO:0006099,tricarboxylic acid cycle	mmu:20917,path:mmu00020,Citrate cycle (TCA cycle);mmu:20917,path:mmu00640,Propanoate metabolism
DOCK2_MOUSE	Q8C3J5	Dock2	Dedicator of cytokinesis protein 2	GO:0005737,cytoplasm;GO:0005856,cytoskeleton;GO:0012505,endomembrane system;GO:0005886,plasma membrane	GO:0005096,GTPase activator activity;GO:0005085,guanyl-nucleotide exchange factor activity;GO:0031267,small GTPase binding;GO:0042608,T cell receptor binding	GO:0030036,actin cytoskeleton organization;GO:0046631,alpha-beta T cell activation;GO:0046633,alpha-beta T cell proliferation;GO:0016477,cell migration;GO:0006935,chemotaxis;GO:0007010,cytoskeleton organization;GO:0001768,establishment of T cell polarity;GO:0001771,immunological synapse formation;GO:0044351,macropinocytosis;GO:0001766,membrane raft polarization;GO:0002277,myeloid dendritic cell a…	mmu:94176,path:mmu04062,Chemokine signaling pathway
RHEB_MOUSE	Q921J2	Rheb	GTP-binding protein Rheb	GO:0005829,cytosol;GO:0030425,dendrite;GO:0012505,endomembrane system;GO:0005789,endoplasmic reticulum membrane;GO:0098978,glutamatergic synapse;GO:0000139,Golgi membrane;GO:0005765,lysosomal membrane;GO:0043025,neuronal cell body;GO:0005886,plasma membrane;GO:0014069,postsynaptic density;GO:0005681,spliceosomal complex;GO:0045202,synapse	GO:0019003,GDP binding;GO:0005525,GTP binding;GO:0003924,GTPase activity;GO:0000287,magnesium ion binding;GO:0030295,protein kinase activator activity;GO:0019901,protein kinase binding;GO:0043539,protein serine/threonine kinase activator activity	GO:0031669,cellular response to nutrient levels;GO:0120163,negative regulation of cold-induced thermogenesis;GO:0048709,oligodendrocyte differentiation;GO:0048714,positive regulation of oligodendrocyte differentiation;GO:0032008,positive regulation of TOR signaling;GO:1904263,positive regulation of TORC1 signaling;GO:0099175,regulation of postsynapse organization;GO:0032006,regulation of TOR sign…	mmu:19744,path:mmu04072,Phospholipase D signaling pathway;mmu:19744,path:mmu04151,PI3K-Akt signaling pathway;mmu:19744,path:mmu04152,AMPK signaling pathway;mmu:19744,path:mmu04150,mTOR signaling pathway;mmu:19744,path:mmu04140,Autophagy - animal;mmu:19744,path:mmu04218,Cellular senescence;mmu:19744,path:mmu04910,Insulin signaling pathway;mmu:19744,path:mmu04919,Thyroid hormone signaling pathway;m…
RM14_MOUSE	Q9D1I6	Mrpl14	Large ribosomal subunit protein uL14m	GO:0005743,mitochondrial inner membrane;GO:0005762,mitochondrial large ribosomal subunit;GO:0005739,mitochondrion	GO:0003735,structural constituent of ribosome	GO:0032543,mitochondrial translation	mmu:68463,path:mmu03010,Ribosome
AT2A2_MOUSE	O55143	Atp2a2	Sarcoplasmic/endoplasmic reticulum calcium ATPase 2	GO:0061831,apical ectoplasmic specialization;GO:0090534,calcium ion-transporting ATPase complex;GO:0005783,endoplasmic reticulum;GO:0005789,endoplasmic reticulum membrane;GO:0031234,extrinsic component of cytoplasmic side of plasma membrane;GO:0014801,longitudinal sarcoplasmic reticulum;GO:0016020,membrane;GO:0048471,perinuclear region of cytoplasm;GO:0120025,plasma membrane bounded cell projecti…	GO:0005524,ATP binding;GO:0016887,ATP hydrolysis activity;GO:0005509,calcium ion binding;GO:0019899,enzyme binding;GO:0106222,lncRNA binding;GO:0031775,lutropin-choriogonadotropic hormone receptor binding;GO:0005388,P-type calcium transporter activity;GO:0086039,P-type calcium transporter activity involved in regulation of cardiac muscle cell membrane potential;GO:0044548,S100 protein binding;GO:…	GO:0000045,autophagosome assembly;GO:0016240,autophagosome membrane docking;GO:1990036,calcium ion import into sarcoplasmic reticulum;GO:0070588,calcium ion transmembrane transport;GO:0006816,calcium ion transport;GO:1903515,calcium ion transport from cytosol to endoplasmic reticulum;GO:0014898,cardiac muscle hypertrophy in response to stress;GO:0034599,cellular response to oxidative stress;GO:00…	mmu:11938,path:mmu04020,Calcium signaling pathway;mmu:11938,path:mmu04024,cAMP signaling pathway;mmu:11938,path:mmu04022,cGMP-PKG signaling pathway;mmu:11938,path:mmu04919,Thyroid hormone signaling pathway;mmu:11938,path:mmu04260,Cardiac muscle contraction;mmu:11938,path:mmu04261,Adrenergic signaling in cardiomyocytes;mmu:11938,path:mmu04972,Pancreatic secretion;mmu:11938,path:mmu05010,Alzheimer …
PRC2C_MOUSE	Q3TLH4	Prrc2c	Protein PRRC2C	GO:0010494,cytoplasmic stress granule;GO:0005829,cytosol		GO:0002244,hematopoietic progenitor cell differentiation;GO:0034063,stress granule assembly
S10AA_MOUSE	P08207	S100a10	Protein S100-A10	GO:1990665,AnxA2-p11 complex;GO:0009986,cell surface;GO:0062023,collagen-containing extracellular matrix;GO:0005737,cytoplasm;GO:0005615,extracellular space;GO:0045121,membrane raft;GO:0016363,nuclear matrix;GO:0005886,plasma membrane;GO:0098797,plasma membrane protein complex;GO:0090575,RNA polymerase II transcription regulator complex	GO:0005509,calcium ion binding;GO:0048306,calcium-dependent protein binding;GO:0042803,protein homodimerization activity;GO:0044325,transmembrane transporter binding	GO:0001765,membrane raft assembly;GO:0042789,mRNA transcription by RNA polymerase II;GO:0045921,positive regulation of exocytosis;GO:0051894,positive regulation of focal adhesion assembly;GO:1905686,positive regulation of plasma membrane repair;GO:0010756,positive regulation of plasminogen activation;GO:0051496,positive regulation of stress fiber assembly;GO:1900026,positive regulation of substra…	mmu:20194,path:mmu05132,Salmonella infection
SMC4_MOUSE	Q8CG47	Smc4	Structural maintenance of chromosomes protein 4	GO:0000775,chromosome, centromeric region;GO:0000794,condensed nuclear chromosome;GO:0000796,condensin complex;GO:0005829,cytosol;GO:0016607,nuclear speck;GO:0005634,nucleus;GO:0005694,chromosome	GO:0005524,ATP binding;GO:0016887,ATP hydrolysis activity;GO:0003682,chromatin binding;GO:0003697,single-stranded DNA binding	GO:0051301,cell division;GO:0051383,kinetochore organization;GO:0010032,meiotic chromosome condensation;GO:0045132,meiotic chromosome segregation;GO:0007076,mitotic chromosome condensation;GO:1905821,positive regulation of chromosome condensation;GO:0051984,positive regulation of chromosome segregation;GO:1905820,positive regulation of chromosome separation;GO:0000012,single strand break repair;G…
CYFP2_MOUSE	Q5SQX6	Cyfip2	Cytoplasmic FMR1-interacting protein 2	GO:0005737,cytoplasm;GO:0043005,neuron projection;GO:0005634,nucleus;GO:0048471,perinuclear region of cytoplasm;GO:0031209,SCAR complex;GO:0045202,synapse	GO:0031267,small GTPase binding	GO:0006915,apoptotic process;GO:0007411,axon guidance;GO:0000902,cell morphogenesis;GO:0030031,cell projection assembly;GO:0098609,cell-cell adhesion;GO:0097484,dendrite extension;GO:0031175,neuron projection development;GO:0051388,positive regulation of neurotrophin TRK receptor signaling pathway;GO:0045862,positive regulation of proteolysis;GO:0030833,regulation of actin filament polymerization	mmu:76884,path:mmu04810,Regulation of actin cytoskeleton;mmu:76884,path:mmu05132,Salmonella infection
MARCS_MOUSE	P26645	Marcks	Myristoylated alanine-rich C-kinase substrate	GO:0032432,actin filament bundle;GO:0043679,axon terminus;GO:0032059,bleb;GO:0005938,cell cortex;GO:0005813,centrosome;GO:0033391,chromatoid body;GO:0005737,cytoplasm;GO:0044307,dendritic branch;GO:0043197,dendritic spine;GO:0042585,germinal vesicle;GO:0098978,glutamatergic synapse;GO:0030426,growth cone;GO:0016020,membrane;GO:0043226,organelle;GO:0001520,outer dense fiber;GO:0005886,plasma membr…	GO:0051015,actin filament binding;GO:0005516,calmodulin binding;GO:0042802,identical protein binding;GO:0001786,phosphatidylserine binding;GO:0005543,phospholipid binding;GO:0005080,protein kinase C binding	GO:0051764,actin crosslink formation;GO:0051017,actin filament bundle assembly;GO:0007015,actin filament organization;GO:0006915,apoptotic process;GO:0031589,cell-substrate adhesion;GO:0007417,central nervous system development;GO:0006886,intracellular protein transport;GO:0007005,mitochondrion organization;GO:0021915,neural tube development;GO:0022008,neurogenesis;GO:0061003,positive regulation …	mmu:17118,path:mmu04666,Fc gamma R-mediated phagocytosis;mmu:17118,path:mmu05206,MicroRNAs in cancer
CDC37_MOUSE	Q61081	Cdc37	Hsp90 co-chaperone Cdc37	GO:0005737,cytoplasm;GO:0005829,cytosol;GO:1990565,HSP90-CDC37 chaperone complex;GO:0101031,protein folding chaperone complex;GO:0032991,protein-containing complex;GO:0032587,ruffle membrane	GO:0031072,heat shock protein binding;GO:0051879,Hsp90 protein binding;GO:0019900,kinase binding;GO:0031435,mitogen-activated protein kinase kinase kinase binding;GO:0043422,protein kinase B binding;GO:0019901,protein kinase binding;GO:0051087,protein-folding chaperone binding;GO:0097110,scaffold protein binding;GO:0001222,transcription corepressor binding;GO:0051082,unfolded protein binding	GO:0098779,positive regulation of mitophagy in response to mitochondrial depolarization;GO:0010608,post-transcriptional regulation of gene expression;GO:0006457,protein folding;GO:0050821,protein stabilization;GO:0045859,regulation of protein kinase activity;GO:0060338,regulation of type I interferon-mediated signaling pathway;GO:0060334,regulation of type II interferon-mediated signaling pathway	mmu:12539,path:mmu04151,PI3K-Akt signaling pathway
WDR46_MOUSE	Q9Z0H1	Wdr46	WD repeat-containing protein 46	GO:0005730,nucleolus;GO:0032040,small-subunit processome		GO:0000462,maturation of SSU-rRNA from tricistronic rRNA transcript (SSU-rRNA, 5.8S rRNA, LSU-rRNA);GO:0042274,ribosomal small subunit biogenesis
KV5A4_MOUSE	P01636		Ig kappa chain V-V region MOPC 149	GO:0005615,extracellular space;GO:0019814,immunoglobulin complex		GO:0002250,adaptive immune response;GO:0006955,immune response
F8VQJ3_MOUSE	F8VQJ3	Lamc1	Laminin, gamma 1	GO:0005604,basement membrane;GO:0062023,collagen-containing extracellular matrix;GO:0005576,extracellular region;GO:0005606,laminin-1 complex;GO:0043259,laminin-10 complex;GO:0031594,neuromuscular junction;GO:0098637,protein complex involved in cell-matrix adhesion;GO:0043083,synaptic cleft	GO:0005201,extracellular matrix structural constituent;GO:0043208,glycosphingolipid binding	GO:0009887,animal organ morphogenesis;GO:0007155,cell adhesion;GO:0016477,cell migration;GO:0006325,chromatin organization;GO:0022617,extracellular matrix disassembly;GO:0010467,gene expression;GO:0035315,hair cell differentiation;GO:0071335,hair follicle cell proliferation;GO:0031069,hair follicle morphogenesis;GO:0031581,hemidesmosome assembly;GO:0031175,neuron projection development;GO:0045785…	mmu:226519,path:mmu04151,PI3K-Akt signaling pathway;mmu:226519,path:mmu04512,ECM-receptor interaction;mmu:226519,path:mmu04510,Focal adhesion;mmu:226519,path:mmu05200,Pathways in cancer;mmu:226519,path:mmu05222,Small cell lung cancer;mmu:226519,path:mmu05165,Human papillomavirus infection;mmu:226519,path:mmu05146,Amoebiasis;mmu:226519,path:mmu05145,Toxoplasmosis;mmu:226519,path:mmu05020,Prion dis…
UTP15_MOUSE	Q8C7V3	Utp15	U3 small nucleolar RNA-associated protein 15 homolog	GO:0005737,cytoplasm;GO:0005783,endoplasmic reticulum;GO:0001650,fibrillar center;GO:0005730,nucleolus;GO:0032040,small-subunit processome		GO:2000234,positive regulation of rRNA processing;GO:0045943,positive regulation of transcription by RNA polymerase I;GO:0042274,ribosomal small subunit biogenesis;GO:0006364,rRNA processing	mmu:105372,path:mmu03008,Ribosome biogenesis in eukaryotes
ABCE1_MOUSE	P61222	Abce1	ATP-binding cassette sub-family E member 1	GO:0005737,cytoplasm;GO:0005829,cytosol;GO:0022626,cytosolic ribosome;GO:0005739,mitochondrion	GO:0051539,4 iron, 4 sulfur cluster binding;GO:0005524,ATP binding;GO:0016887,ATP hydrolysis activity;GO:0043273,CTPase activity;GO:0060698,endoribonuclease inhibitor activity;GO:0003924,GTPase activity;GO:0005506,iron ion binding;GO:0017111,ribonucleoside triphosphate phosphatase activity;GO:0043024,ribosomal small subunit binding	GO:0006417,regulation of translation;GO:0072344,rescue of stalled ribosome;GO:0000054,ribosomal subunit export from nucleus;GO:0032790,ribosome disassembly;GO:0006413,translational initiation;GO:0006415,translational termination
AL9A1_MOUSE	Q9JLJ2	Aldh9a1	4-trimethylaminobutyraldehyde dehydrogenase	GO:0005829,cytosol;GO:0005739,mitochondrion	GO:0047105,4-trimethylammoniobutyraldehyde dehydrogenase activity;GO:0004029,aldehyde dehydrogenase (NAD+) activity;GO:0043176,amine binding;GO:0019145,aminobutyraldehyde dehydrogenase activity;GO:0018467,formaldehyde dehydrogenase activity;GO:0043878,glyceraldehyde-3-phosphate dehydrogenase (NAD+) (non-phosphorylating) activity;GO:0042802,identical protein binding;GO:0051287,NAD binding;GO:00166…	GO:0045329,carnitine biosynthetic process;GO:0009437,carnitine metabolic process;GO:0006081,cellular aldehyde metabolic process;GO:0051289,protein homotetramerization	mmu:56752,path:mmu00010,Glycolysis / Gluconeogenesis;mmu:56752,path:mmu00053,Ascorbate and aldarate metabolism;mmu:56752,path:mmu00620,Pyruvate metabolism;mmu:56752,path:mmu00071,Fatty acid degradation;mmu:56752,path:mmu00561,Glycerolipid metabolism;mmu:56752,path:mmu00280,Valine, leucine and isoleucine degradation;mmu:56752,path:mmu00310,Lysine degradation;mmu:56752,path:mmu00330,Arginine and pr…
PSB4_MOUSE	P99026	Psmb4	Proteasome subunit beta type-4	GO:0036064,ciliary basal body;GO:0005737,cytoplasm;GO:0005829,cytosol;GO:0005739,mitochondrion;GO:0005654,nucleoplasm;GO:0005634,nucleus;GO:0000502,proteasome complex;GO:0005839,proteasome core complex;GO:0019774,proteasome core complex, beta-subunit complex	GO:0001530,lipopolysaccharide binding	GO:0002862,negative regulation of inflammatory response to antigenic stimulus;GO:0010498,proteasomal protein catabolic process	mmu:19172,path:mmu03050,Proteasome;mmu:19172,path:mmu05010,Alzheimer disease;mmu:19172,path:mmu05012,Parkinson disease;mmu:19172,path:mmu05014,Amyotrophic lateral sclerosis;mmu:19172,path:mmu05016,Huntington disease;mmu:19172,path:mmu05017,Spinocerebellar ataxia;mmu:19172,path:mmu05020,Prion disease;mmu:19172,path:mmu05022,Pathways of neurodegeneration - multiple diseases
UBC9_MOUSE	P63280	Ube2i	SUMO-conjugating enzyme UBC9	GO:0005737,cytoplasm;GO:0005829,cytosol;GO:0030425,dendrite;GO:0001650,fibrillar center;GO:0016604,nuclear body;GO:0005635,nuclear envelope;GO:0005643,nuclear pore;GO:0005654,nucleoplasm;GO:0005634,nucleus;GO:0016605,PML body;GO:0106068,SUMO ligase complex;GO:1990234,transferase complex	GO:0005524,ATP binding;GO:0043425,bHLH transcription factor binding;GO:0019899,enzyme binding;GO:0043398,HLH domain binding;GO:0035255,ionotropic glutamate receptor binding;GO:0071535,RING-like zinc finger domain binding;GO:0044388,small protein activating enzyme binding;GO:0061656,SUMO conjugating enzyme activity;GO:0019789,SUMO transferase activity;GO:0001221,transcription coregulator binding;G…	GO:0051301,cell division;GO:0007059,chromosome segregation;GO:0045892,negative regulation of DNA-templated transcription;GO:0000122,negative regulation of transcription by RNA polymerase II;GO:0051168,nuclear export;GO:0043123,positive regulation of canonical NF-kappaB signal transduction;GO:0030335,positive regulation of cell migration;GO:0036211,protein modification process;GO:0016925,protein s…
IPO9_MOUSE	Q91YE6	Ipo9	Importin-9	GO:0005737,cytoplasm;GO:0005829,cytosol;GO:0005635,nuclear envelope	GO:0042393,histone binding;GO:0140713,histone chaperone activity;GO:0061608,nuclear import signal receptor activity;GO:0031267,small GTPase binding	GO:0031144,proteasome localization;GO:0006606,protein import into nucleus;GO:0050821,protein stabilization;GO:0042254,ribosome biogenesis;GO:0006886,intracellular protein transport;GO:0006913,nucleocytoplasmic transport
ILF2_MOUSE	Q9CXY6	Ilf2	Interleukin enhancer-binding factor 2	GO:0005829,cytosol;GO:0005730,nucleolus;GO:0005654,nucleoplasm;GO:0005634,nucleus;GO:1990904,ribonucleoprotein complex	GO:0003677,DNA binding;GO:0003725,double-stranded RNA binding	GO:0045893,positive regulation of DNA-templated transcription
HVM51_MOUSE	P06330		Ig heavy chain V region AC38 205.12	GO:0019814,immunoglobulin complex	GO:0003823,antigen binding	GO:0016064,immunoglobulin mediated immune response
NEB2_MOUSE	Q6R891	Ppp1r9b	Neurabin-2	GO:0015629,actin cytoskeleton;GO:0005912,adherens junction;GO:0030864,cortical actin cytoskeleton;GO:0005737,cytoplasm;GO:1990780,cytoplasmic side of dendritic spine plasma membrane;GO:0030425,dendrite;GO:0043197,dendritic spine;GO:0044327,dendritic spine head;GO:0032591,dendritic spine membrane;GO:0044326,dendritic spine neck;GO:0030175,filopodium;GO:0030426,growth cone;GO:0030027,lamellipodium;…	GO:0003779,actin binding;GO:0051015,actin filament binding;GO:0031749,D2 dopamine receptor binding;GO:0019900,kinase binding;GO:0003676,nucleic acid binding;GO:0004672,protein kinase activity;GO:0008157,protein phosphatase 1 binding;GO:0004864,protein phosphatase inhibitor activity;GO:0044877,protein-containing complex binding;GO:0044325,transmembrane transporter binding	GO:0030036,actin cytoskeleton organization;GO:0030042,actin filament depolymerization;GO:0007015,actin filament organization;GO:0019722,calcium-mediated signaling;GO:0016477,cell migration;GO:0071364,cellular response to epidermal growth factor stimulus;GO:0071392,cellular response to estradiol stimulus;GO:0071315,cellular response to morphine;GO:1901653,cellular response to peptide;GO:0071466,ce…
PYGM_MOUSE	Q9WUB3	Pygm	Glycogen phosphorylase, muscle form	GO:0005737,cytoplasm;GO:0016529,sarcoplasmic reticulum;GO:0030018,Z disc	GO:0016208,AMP binding;GO:0030246,carbohydrate binding;GO:0008184,glycogen phosphorylase activity;GO:0102250,linear malto-oligosaccharide phosphorylase activity;GO:0097159,organic cyclic compound binding;GO:0030170,pyridoxal phosphate binding;GO:0102499,SHG alpha-glucan phosphorylase activity	GO:0005980,glycogen catabolic process;GO:0005977,glycogen metabolic process;GO:0006874,intracellular calcium ion homeostasis;GO:0051591,response to cAMP;GO:0001666,response to hypoxia;GO:0010033,response to organic substance	mmu:19309,path:mmu00500,Starch and sucrose metabolism;mmu:19309,path:mmu04217,Necroptosis;mmu:19309,path:mmu04910,Insulin signaling pathway;mmu:19309,path:mmu04922,Glucagon signaling pathway;mmu:19309,path:mmu04931,Insulin resistance
BAG2_MOUSE	Q91YN9	Bag2	BAG family molecular chaperone regulator 2	GO:0030424,axon;GO:0030425,dendrite;GO:0101031,protein folding chaperone complex	GO:0000774,adenyl-nucleotide exchange factor activity;GO:0031072,heat shock protein binding;GO:0042802,identical protein binding;GO:0051087,protein-folding chaperone binding;GO:0048156,tau protein binding;GO:0044325,transmembrane transporter binding;GO:0031625,ubiquitin protein ligase binding	GO:0031397,negative regulation of protein ubiquitination;GO:1901800,positive regulation of proteasomal protein catabolic process;GO:0010954,positive regulation of protein processing;GO:0019538,protein metabolic process;GO:0050821,protein stabilization	mmu:213539,path:mmu04141,Protein processing in endoplasmic reticulum
ANLN_MOUSE	Q8K298	Anln	Anillin	GO:0015629,actin cytoskeleton;GO:0005826,actomyosin contractile ring;GO:0032059,bleb;GO:0005938,cell cortex;GO:0030496,midbody;GO:0005654,nucleoplasm	GO:0003779,actin binding	GO:0000915,actomyosin contractile ring assembly;GO:0002244,hematopoietic progenitor cell differentiation;GO:0000281,mitotic cytokinesis;GO:0090521,podocyte cell migration;GO:1904172,positive regulation of bleb assembly;GO:0031106,septin ring organization
CATD_MOUSE	P18242	Ctsd	Cathepsin D	GO:0062023,collagen-containing extracellular matrix;GO:0031904,endosome lumen;GO:0010008,endosome membrane;GO:0005615,extracellular space;GO:0098982,GABA-ergic synapse;GO:0005765,lysosomal membrane;GO:0005764,lysosome;GO:0042470,melanosome;GO:0045121,membrane raft;GO:0005739,mitochondrion;GO:0098830,presynaptic endosome;GO:0005576,extracellular region	GO:0004190,aspartic-type endopeptidase activity;GO:0070001,aspartic-type peptidase activity;GO:0004175,endopeptidase activity;GO:0016787,hydrolase activity;GO:0008233,peptidase activity;GO:0042277,peptide binding	GO:0000045,autophagosome assembly;GO:1901143,insulin catabolic process;GO:0038020,insulin receptor recycling;GO:0042159,lipoprotein catabolic process;GO:0043065,positive regulation of apoptotic process;GO:0030163,protein catabolic process;GO:0006508,proteolysis;GO:0070201,regulation of establishment of protein localization	mmu:13033,path:mmu04071,Sphingolipid signaling pathway;mmu:13033,path:mmu04142,Lysosome;mmu:13033,path:mmu04140,Autophagy - animal;mmu:13033,path:mmu04210,Apoptosis;mmu:13033,path:mmu04915,Estrogen signaling pathway;mmu:13033,path:mmu05152,Tuberculosis;mmu:13033,path:mmu05415,Diabetic cardiomyopathy
DHB12_MOUSE	O70503	Hsd17b12	Very-long-chain 3-oxoacyl-CoA reductase	GO:0005783,endoplasmic reticulum;GO:0031012,extracellular matrix;GO:0009923,fatty acid elongase complex	GO:0005518,collagen binding;GO:0004303,estradiol 17-beta-dehydrogenase [NAD(P)] activity;GO:0001968,fibronectin binding;GO:0008201,heparin binding;GO:0016509,long-chain-3-hydroxyacyl-CoA dehydrogenase activity;GO:0050062,long-chain-fatty-acyl-CoA reductase activity;GO:0016491,oxidoreductase activity;GO:0141040,very-long-chain 3-oxoacyl-CoA reductase activity	GO:0006703,estrogen biosynthetic process;GO:0030198,extracellular matrix organization;GO:0019367,fatty acid elongation, saturated fatty acid;GO:0010811,positive regulation of cell-substrate adhesion	mmu:56348,path:mmu00062,Fatty acid elongation;mmu:56348,path:mmu00140,Steroid hormone biosynthesis;mmu:56348,path:mmu01040,Biosynthesis of unsaturated fatty acids
G3X928_MOUSE	G3X928	Sec23ip	Sec23 interacting protein	GO:0005801,cis-Golgi network;GO:0030134,COPII-coated ER to Golgi transport vesicle;GO:0070971,endoplasmic reticulum exit site;GO:0012507,ER to Golgi transport vesicle membrane;GO:0005794,Golgi apparatus;GO:0043231,intracellular membrane-bounded organelle;GO:0097038,perinuclear endoplasmic reticulum;GO:0048471,perinuclear region of cytoplasm	GO:0046872,metal ion binding	GO:0001675,acrosome assembly;GO:0007338,single fertilization;GO:0007286,spermatid development
TB182_MOUSE	P58871	Tnks1bp1	182 kDa tankyrase-1-binding protein	GO:0005912,adherens junction;GO:0030014,CCR4-NOT complex;GO:0005737,cytoplasm;GO:0005856,cytoskeleton;GO:0000792,heterochromatin;GO:0005634,nucleus;GO:0005886,plasma membrane	GO:0071532,ankyrin repeat binding;GO:0019899,enzyme binding;GO:0044877,protein-containing complex binding	GO:0071479,cellular response to ionizing radiation;GO:0006302,double-strand break repair;GO:0033138,positive regulation of peptidyl-serine phosphorylation;GO:0010800,positive regulation of peptidyl-threonine phosphorylation;GO:0031954,positive regulation of protein autophosphorylation
CHM2A_MOUSE	Q9DB34	Chmp2a	Charged multivesicular body protein 2a	GO:1904930,amphisome membrane;GO:0000421,autophagosome membrane;GO:0000785,chromatin;GO:0005829,cytosol;GO:0000815,ESCRT III complex;GO:0000776,kinetochore;GO:0005828,kinetochore microtubule;GO:0005765,lysosomal membrane;GO:0030117,membrane coat;GO:0030496,midbody;GO:0005771,multivesicular body;GO:0032585,multivesicular body membrane;GO:0005635,nuclear envelope;GO:0005643,nuclear pore;GO:0005886,…	GO:0031210,phosphatidylcholine binding;GO:0019904,protein domain specific binding	GO:0097352,autophagosome maturation;GO:0006914,autophagy;GO:0032509,endosome transport via multivesicular body sorting pathway;GO:0045184,establishment of protein localization;GO:0010458,exit from mitosis;GO:1902774,late endosome to lysosome transport;GO:0045324,late endosome to vacuole transport;GO:0090148,membrane fission;GO:0010324,membrane invagination;GO:0061952,midbody abscission;GO:0007080…	mmu:68953,path:mmu04144,Endocytosis;mmu:68953,path:mmu04217,Necroptosis
ACAD9_MOUSE	Q8JZN5	Acad9	Complex I assembly factor ACAD9, mitochondrial	GO:0030425,dendrite;GO:0005743,mitochondrial inner membrane;GO:0031966,mitochondrial membrane;GO:0005739,mitochondrion;GO:0005634,nucleus	GO:0003995,acyl-CoA dehydrogenase activity;GO:0050660,flavin adenine dinucleotide binding;GO:0004466,long-chain-acyl-CoA dehydrogenase activity;GO:0070991,medium-chain-acyl-CoA dehydrogenase activity;GO:0016627,oxidoreductase activity, acting on the CH-CH group of donors	GO:0006635,fatty acid beta-oxidation;GO:0001676,long-chain fatty acid metabolic process;GO:0051791,medium-chain fatty acid metabolic process;GO:0032981,mitochondrial respiratory chain complex I assembly
PLPP1_MOUSE	Q61469	Plpp1	Phospholipid phosphatase 1	GO:0016324,apical plasma membrane;GO:0005901,caveola;GO:0016020,membrane;GO:0045121,membrane raft;GO:0005886,plasma membrane	GO:0106235,ceramide-1-phosphate phosphatase activity;GO:0000810,diacylglycerol diphosphate phosphatase activity;GO:0042577,lipid phosphatase activity;GO:0008195,phosphatidate phosphatase activity;GO:0042392,sphingosine-1-phosphate phosphatase activity	GO:0006672,ceramide metabolic process;GO:0006651,diacylglycerol biosynthetic process;GO:0046839,phospholipid dephosphorylation;GO:0006644,phospholipid metabolic process;GO:0007165,signal transduction;GO:0006670,sphingosine metabolic process	mmu:19012,path:mmu00561,Glycerolipid metabolism;mmu:19012,path:mmu00564,Glycerophospholipid metabolism;mmu:19012,path:mmu00565,Ether lipid metabolism;mmu:19012,path:mmu00600,Sphingolipid metabolism;mmu:19012,path:mmu04072,Phospholipase D signaling pathway;mmu:19012,path:mmu04666,Fc gamma R-mediated phagocytosis;mmu:19012,path:mmu04975,Fat digestion and absorption;mmu:19012,path:mmu05231,Choline m…
SYFA_MOUSE	Q8C0C7	Farsa	Phenylalanine--tRNA ligase alpha subunit	GO:0005737,cytoplasm;GO:0009328,phenylalanine-tRNA ligase complex	GO:0005524,ATP binding;GO:0000287,magnesium ion binding;GO:0004826,phenylalanine-tRNA ligase activity;GO:0000049,tRNA binding;GO:0046872,metal ion binding	GO:0006432,phenylalanyl-tRNA aminoacylation;GO:0051290,protein heterotetramerization	mmu:66590,path:mmu00970,Aminoacyl-tRNA biosynthesis
MPP10_MOUSE	Q810V0	Mphosph10	U3 small nucleolar ribonucleoprotein protein MPP10	GO:0005694,chromosome;GO:0034457,Mpp10 complex;GO:0005730,nucleolus;GO:0032040,small-subunit processome;GO:0005732,sno(s)RNA-containing ribonucleoprotein complex		GO:0042274,ribosomal small subunit biogenesis;GO:0006364,rRNA processing	mmu:67973,path:mmu03008,Ribosome biogenesis in eukaryotes
F8WIV5_MOUSE	F8WIV5	Dnm2	dynamin GTPase	GO:0070161,anchoring junction;GO:0030054,cell junction;GO:0005813,centrosome;GO:0045334,clathrin-coated endocytic vesicle;GO:0005905,clathrin-coated pit;GO:0030136,clathrin-coated vesicle;GO:0005737,cytoplasm;GO:0005829,cytosol;GO:0005768,endosome;GO:0098978,glutamatergic synapse;GO:0005794,Golgi apparatus;GO:0000139,Golgi membrane;GO:0030027,lamellipodium;GO:0016020,membrane;GO:0005874,microtubu…	GO:0031749,D2 dopamine receptor binding;GO:0005525,GTP binding;GO:0003924,GTPase activity;GO:0008017,microtubule binding;GO:0050998,nitric-oxide synthase binding;GO:0036312,phosphatidylinositol 3-kinase regulatory subunit binding;GO:0019901,protein kinase binding;GO:0120283,protein serine/threonine kinase binding;GO:0044877,protein-containing complex binding;GO:0017124,SH3 domain binding;GO:00506…	GO:0035904,aorta development;GO:1903351,cellular response to dopamine;GO:0007098,centrosome cycle;GO:0060976,coronary vasculature development;GO:0006897,endocytosis;GO:0002031,G protein-coupled receptor internalization;GO:0006893,Golgi to plasma membrane transport;GO:0044351,macropinocytosis;GO:1903526,negative regulation of membrane tubulation;GO:1902856,negative regulation of non-motile cilium …	mmu:13430,path:mmu04072,Phospholipase D signaling pathway;mmu:13430,path:mmu04144,Endocytosis;mmu:13430,path:mmu04666,Fc gamma R-mediated phagocytosis;mmu:13430,path:mmu04961,Endocrine and other factor-regulated calcium reabsorption;mmu:13430,path:mmu04721,Synaptic vesicle cycle;mmu:13430,path:mmu05132,Salmonella infection;mmu:13430,path:mmu05100,Bacterial invasion of epithelial cells
EPHB6_MOUSE	O08644	Ephb6	Ephrin type-B receptor 6	GO:0009986,cell surface;GO:0030425,dendrite;GO:0005576,extracellular region;GO:0005886,plasma membrane;GO:0016020,membrane	GO:0005524,ATP binding;GO:0005005,transmembrane-ephrin receptor activity;GO:0005003,ephrin receptor activity	GO:0050798,activated T cell proliferation;GO:0007411,axon guidance;GO:0048013,ephrin receptor signaling pathway;GO:2000525,positive regulation of T cell costimulation;GO:0002456,T cell mediated immunity;GO:0001806,type IV hypersensitivity	mmu:13848,path:mmu04360,Axon guidance
ILK_MOUSE	O55222	Ilk	Integrin-linked protein kinase	GO:0030424,axon;GO:0005911,cell-cell junction;GO:0043034,costamere;GO:0005829,cytosol;GO:0043198,dendritic shaft;GO:0005925,focal adhesion;GO:0030027,lamellipodium;GO:0043025,neuronal cell body;GO:0005886,plasma membrane;GO:0032991,protein-containing complex;GO:0030017,sarcomere;GO:0043195,terminal bouton	GO:0005524,ATP binding;GO:0005178,integrin binding;GO:0019904,protein domain specific binding;GO:0004672,protein kinase activity;GO:0019901,protein kinase binding;GO:0106310,protein serine kinase activity;GO:0004674,protein serine/threonine kinase activity;GO:0044877,protein-containing complex binding;GO:0017124,SH3 domain binding	GO:0001658,branching involved in ureteric bud morphogenesis;GO:0000902,cell morphogenesis;GO:0008283,cell population proliferation;GO:0030030,cell projection organization;GO:0007160,cell-matrix adhesion;GO:0045197,establishment or maintenance of epithelial cell apical/basal polarity;GO:0010761,fibroblast migration;GO:0007229,integrin-mediated signaling pathway;GO:0032288,myelin assembly;GO:002201…	mmu:16202,path:mmu04510,Focal adhesion;mmu:16202,path:mmu03320,PPAR signaling pathway;mmu:16202,path:mmu04360,Axon guidance;mmu:16202,path:mmu05213,Endometrial cancer;mmu:16202,path:mmu05100,Bacterial invasion of epithelial cells
AP3S1_MOUSE	Q9DCR2	Ap3s1	AP-3 complex subunit sigma-1	GO:0030123,AP-3 adaptor complex;GO:1904115,axon cytoplasm;GO:0030659,cytoplasmic vesicle membrane;GO:0005769,early endosome;GO:0043231,intracellular membrane-bounded organelle;GO:0016020,membrane;GO:0098793,presynapse;GO:0005802,trans-Golgi network		GO:0008089,anterograde axonal transport;GO:0048490,anterograde synaptic vesicle transport;GO:0035654,clathrin-coated vesicle cargo loading, AP-3-mediated;GO:0006896,Golgi to vacuole transport;GO:0006886,intracellular protein transport;GO:0046907,intracellular transport;GO:1903232,melanosome assembly;GO:0060155,platelet dense granule organization;GO:0016183,synaptic vesicle coating;GO:0036465,syna…	mmu:11777,path:mmu04142,Lysosome
E9PYH2_MOUSE	E9PYH2	Acot7	Acyl-CoA thioesterase 7	GO:0005737,cytoplasm;GO:0005829,cytosol;GO:0005759,mitochondrial matrix;GO:0043005,neuron projection;GO:0043025,neuronal cell body;GO:0005654,nucleoplasm	GO:0047617,acyl-CoA hydrolase activity;GO:0052689,carboxylic ester hydrolase activity;GO:0000062,fatty-acyl-CoA binding;GO:0042802,identical protein binding;GO:0036042,long-chain fatty acyl-CoA binding;GO:0102991,myristoyl-CoA hydrolase activity;GO:0016290,palmitoyl-CoA hydrolase activity;GO:0042803,protein homodimerization activity	GO:0006637,acyl-CoA metabolic process;GO:0015937,coenzyme A biosynthetic process;GO:0009062,fatty acid catabolic process;GO:0036116,long-chain fatty-acyl-CoA catabolic process;GO:0051792,medium-chain fatty acid biosynthetic process;GO:0036114,medium-chain fatty-acyl-CoA catabolic process;GO:1900535,palmitic acid biosynthetic process	mmu:70025,path:mmu00062,Fatty acid elongation;mmu:70025,path:mmu01040,Biosynthesis of unsaturated fatty acids
HS74L_MOUSE	P48722	Hspa4l	Heat shock 70 kDa protein 4L	GO:0005737,cytoplasm;GO:0005829,cytosol;GO:0005634,nucleus	GO:0000774,adenyl-nucleotide exchange factor activity;GO:0005524,ATP binding;GO:0140662,ATP-dependent protein folding chaperone	GO:0006457,protein folding;GO:0006986,response to unfolded protein	mmu:18415,path:mmu04141,Protein processing in endoplasmic reticulum
RISC_MOUSE	Q920A5	Scpep1	Retinoid-inducible serine carboxypeptidase	GO:0005576,extracellular region	GO:0004185,serine-type carboxypeptidase activity	GO:0097746,blood vessel diameter maintenance;GO:0045776,negative regulation of blood pressure;GO:0006508,proteolysis
LARP1_MOUSE	Q6ZQ58	Larp1	La-related protein 1	GO:0005737,cytoplasm;GO:0010494,cytoplasmic stress granule;GO:0005829,cytosol;GO:0042788,polysomal ribosome;GO:0031931,TORC1 complex	GO:0008190,eukaryotic initiation factor 4E binding;GO:0003730,mRNA 3'-UTR binding;GO:0048027,mRNA 5'-UTR binding;GO:0043024,ribosomal small subunit binding;GO:0000340,RNA 7-methylguanosine cap binding;GO:0003723,RNA binding;GO:0000339,RNA cap binding;GO:0008494,translation activator activity;GO:0031369,translation initiation factor binding	GO:0008283,cell population proliferation;GO:0072752,cellular response to rapamycin;GO:0048255,mRNA stabilization;GO:0017148,negative regulation of translation;GO:0045947,negative regulation of translational initiation;GO:0016239,positive regulation of macroautophagy;GO:0045727,positive regulation of translation;GO:0045948,positive regulation of translational initiation;GO:0045070,positive regulat…
A0A286YDV7_MOUSE	A0A286YDV7	Nolc1	Nucleolar and coiled-body phosphoprotein 1 (Fragment)	GO:0031428,box C/D RNP complex;GO:0031429,box H/ACA snoRNP complex;GO:0015030,Cajal body;GO:0005737,cytoplasm;GO:0001650,fibrillar center;GO:0005730,nucleolus;GO:0005654,nucleoplasm;GO:0030532,small nuclear ribonucleoprotein complex	GO:0034512,box C/D RNA binding;GO:0062064,box C/D snoRNP complex binding;GO:0034513,box H/ACA snoRNA binding;GO:0062065,box H/ACA snoRNP complex binding;GO:0140678,molecular function inhibitor activity;GO:0008139,nuclear localization sequence binding;GO:0019904,protein domain specific binding;GO:0046982,protein heterodimerization activity;GO:0004860,protein kinase inhibitor activity;GO:0030674,pr…	GO:0033979,box H/ACA RNA metabolic process;GO:0014032,neural crest cell development;GO:0014029,neural crest formation;GO:0007000,nucleolus organization;GO:0008284,positive regulation of cell population proliferation;GO:0045893,positive regulation of DNA-templated transcription;GO:0042306,regulation of protein import into nucleus;GO:0006417,regulation of translation
MAOM_MOUSE	Q99KE1	Me2	NAD-dependent malic enzyme, mitochondrial	GO:0043231,intracellular membrane-bounded organelle;GO:0005759,mitochondrial matrix;GO:0005739,mitochondrion	GO:0004471,malate dehydrogenase (decarboxylating) (NAD+) activity;GO:0004473,malate dehydrogenase (decarboxylating) (NADP+) activity;GO:0004470,malic enzyme activity;GO:0046872,metal ion binding;GO:0051287,NAD binding;GO:0008948,oxaloacetate decarboxylase activity	GO:0006108,malate metabolic process;GO:0006090,pyruvate metabolic process;GO:1902031,regulation of NADP metabolic process	mmu:107029,path:mmu00620,Pyruvate metabolism
DNMT1_MOUSE	P13864	Dnmt1	DNA (cytosine-5)-methyltransferase 1	GO:0005737,cytoplasm;GO:0001674,female germ cell nucleus;GO:0043073,germ cell nucleus;GO:0000792,heterochromatin;GO:0005654,nucleoplasm;GO:0005634,nucleus;GO:0005721,pericentric heterochromatin;GO:0032991,protein-containing complex;GO:0005657,replication fork	GO:0003682,chromatin binding;GO:0003886,DNA (cytosine-5-)-methyltransferase activity;GO:0051718,DNA (cytosine-5-)-methyltransferase activity, acting on CpG substrates;GO:0003677,DNA binding;GO:0009008,DNA-methyltransferase activity;GO:0042826,histone deacetylase binding;GO:0008327,methyl-CpG binding;GO:0008168,methyltransferase activity;GO:0030331,nuclear estrogen receptor binding;GO:1990841,prom…	GO:0071230,cellular response to amino acid stimulus;GO:1903926,cellular response to bisphenol A;GO:0071560,cellular response to transforming growth factor beta stimulus;GO:0006306,DNA methylation;GO:0032776,DNA methylation on cytosine;GO:0010424,DNA methylation on cytosine within a CG sequence;GO:0006346,DNA methylation-dependent heterochromatin formation;GO:0006351,DNA-templated transcription;GO…	mmu:13433,path:mmu00270,Cysteine and methionine metabolism;mmu:13433,path:mmu05206,MicroRNAs in cancer
RL15_MOUSE	Q9CZM2	Rpl15	Large ribosomal subunit protein eL15	GO:0031672,A band;GO:0005737,cytoplasm;GO:0005829,cytosol;GO:0022625,cytosolic large ribosomal subunit;GO:0022626,cytosolic ribosome;GO:0005634,nucleus;GO:0098794,postsynapse;GO:0098793,presynapse;GO:0005840,ribosome;GO:0045202,synapse;GO:0044391,ribosomal subunit	GO:0003723,RNA binding;GO:0003735,structural constituent of ribosome	GO:0002181,cytoplasmic translation;GO:0140242,translation at postsynapse;GO:0140236,translation at presynapse;GO:0006412,translation	mmu:66480,path:mmu03010,Ribosome;mmu:66480,path:mmu05171,Coronavirus disease - COVID-19
SRSF3_MOUSE	P84104	Srsf3	Serine/arginine-rich splicing factor 3	GO:0005737,cytoplasm;GO:0016607,nuclear speck	GO:0043274,phospholipase binding;GO:0070878,primary miRNA binding;GO:0003723,RNA binding;GO:1990825,sequence-specific mRNA binding	GO:1990830,cellular response to leukemia inhibitory factor;GO:0008286,insulin receptor signaling pathway;GO:0006406,mRNA export from nucleus;GO:0000398,mRNA splicing, via spliceosome;GO:0031053,primary miRNA processing;GO:0048024,regulation of mRNA splicing, via spliceosome;GO:0008380,RNA splicing	mmu:20383,path:mmu03040,Spliceosome;mmu:20383,path:mmu05168,Herpes simplex virus 1 infection;mmu:20383,path:mmu05014,Amyotrophic lateral sclerosis
E9Q9B0_MOUSE	E9Q9B0	Kif1c	Kinesin family member 1C	GO:0030424,axon;GO:1904115,axon cytoplasm;GO:0030425,dendrite;GO:0005794,Golgi apparatus;GO:0005871,kinesin complex;GO:0005874,microtubule	GO:0005524,ATP binding;GO:0016887,ATP hydrolysis activity;GO:0008017,microtubule binding;GO:0008574,plus-end-directed microtubule motor activity;GO:0003777,microtubule motor activity	GO:1990048,anterograde neuronal dense core vesicle transport;GO:0030705,cytoskeleton-dependent intracellular transport;GO:0007018,microtubule-based movement;GO:1990049,retrograde neuronal dense core vesicle transport;GO:0006890,retrograde vesicle-mediated transport, Golgi to endoplasmic reticulum;GO:0016192,vesicle-mediated transport
DECR_MOUSE	Q9CQ62	Decr1	2,4-dienoyl-CoA reductase [(3E)-enoyl-CoA-producing], mitochondrial	GO:1902494,catalytic complex;GO:0005829,cytosol;GO:0005739,mitochondrion;GO:0005654,nucleoplasm	GO:0008670,2,4-dienoyl-CoA reductase (NADPH) activity;GO:0042802,identical protein binding;GO:0070402,NADPH binding	GO:0006635,fatty acid beta-oxidation;GO:0120162,positive regulation of cold-induced thermogenesis
TRNT1_MOUSE	Q8K1J6	Trnt1	CCA tRNA nucleotidyltransferase 1, mitochondrial	GO:0005829,cytosol;GO:0005739,mitochondrion;GO:0005634,nucleus	GO:0005524,ATP binding;GO:0004810,CCA tRNA nucleotidyltransferase activity;GO:0160016,CCACCA tRNA nucleotidyltransferase activity;GO:0046872,metal ion binding;GO:0042803,protein homodimerization activity;GO:0000049,tRNA binding;GO:0016779,nucleotidyltransferase activity;GO:0003723,RNA binding	GO:1990180,mitochondrial tRNA 3'-end processing;GO:0072344,rescue of stalled ribosome;GO:0001680,tRNA 3'-terminal CCA addition;GO:0008033,tRNA processing;GO:0106354,tRNA surveillance;GO:0006396,RNA processing
NCOA5_MOUSE	Q91W39	Ncoa5	Nuclear receptor coactivator 5	GO:0015629,actin cytoskeleton;GO:0005654,nucleoplasm	GO:0003682,chromatin binding	GO:0042593,glucose homeostasis;GO:0008286,insulin receptor signaling pathway;GO:0046627,negative regulation of insulin receptor signaling pathway;GO:0009966,regulation of signal transduction
A0A0A6YWR2_MOUSE	A0A0A6YWR2	Ighg1	Immunoglobulin heavy constant gamma 1 (G1m marker) (Fragment)	GO:0005737,cytoplasm;GO:0009897,external side of plasma membrane;GO:0005615,extracellular space;GO:0071735,IgG immunoglobulin complex;GO:0042571,immunoglobulin complex, circulating;GO:0005886,plasma membrane;GO:0016020,membrane	GO:0003823,antigen binding;GO:0034988,Fc-gamma receptor I complex binding;GO:0034987,immunoglobulin receptor binding	GO:0019731,antibacterial humoral response;GO:0001788,antibody-dependent cellular cytotoxicity;GO:0030183,B cell differentiation;GO:0006958,complement activation, classical pathway;GO:0042742,defense response to bacterium;GO:0002455,humoral immune response mediated by circulating immunoglobulin;GO:0016064,immunoglobulin mediated immune response;GO:0006911,phagocytosis, engulfment;GO:0006910,phagoc…
ZN598_MOUSE	Q80YR4	Znf598	E3 ubiquitin-protein ligase ZNF598	GO:0005829,cytosol;GO:0022626,cytosolic ribosome	GO:0046872,metal ion binding;GO:0140517,protein-RNA adaptor activity;GO:0043022,ribosome binding;GO:0170011,stalled ribosome sensor activity;GO:0061630,ubiquitin protein ligase activity	GO:0045947,negative regulation of translational initiation;GO:0070534,protein K63-linked ubiquitination;GO:0006513,protein monoubiquitination;GO:0016567,protein ubiquitination;GO:0072344,rescue of stalled ribosome;GO:1990116,ribosome-associated ubiquitin-dependent protein catabolic process
AP3D1_MOUSE	O54774	Ap3d1	AP-3 complex subunit delta-1	GO:0030123,AP-3 adaptor complex;GO:0030424,axon;GO:1904115,axon cytoplasm;GO:0005769,early endosome;GO:0010008,endosome membrane;GO:0098978,glutamatergic synapse;GO:0000139,Golgi membrane;GO:0098794,postsynapse;GO:0098793,presynapse;GO:0098830,presynaptic endosome;GO:0043195,terminal bouton;GO:0005802,trans-Golgi network;GO:0012505,endomembrane system;GO:0043231,intracellular membrane-bounded org…		GO:0008089,anterograde axonal transport;GO:0048490,anterograde synaptic vesicle transport;GO:0019882,antigen processing and presentation;GO:0048007,antigen processing and presentation, exogenous lipid antigen via MHC class Ib;GO:0035654,clathrin-coated vesicle cargo loading, AP-3-mediated;GO:0035646,endosome to melanosome transport;GO:0006896,Golgi to vacuole transport;GO:0006886,intracellular pr…	mmu:11776,path:mmu04142,Lysosome
CDK9_MOUSE	Q99J95	Cdk9	Cyclin-dependent kinase 9	GO:0008024,cyclin/CDK positive transcription elongation factor complex;GO:0036464,cytoplasmic ribonucleoprotein granule;GO:0005654,nucleoplasm;GO:0005634,nucleus;GO:0070691,P-TEFb complex;GO:0016605,PML body;GO:0008023,transcription elongation factor complex	GO:0097322,7SK snRNA binding;GO:0005524,ATP binding;GO:0003682,chromatin binding;GO:0004693,cyclin-dependent protein serine/threonine kinase activity;GO:0003677,DNA binding;GO:0016301,kinase activity;GO:0019901,protein kinase binding;GO:0106310,protein serine kinase activity;GO:0004674,protein serine/threonine kinase activity;GO:0000978,RNA polymerase II cis-regulatory region sequence-specific DN…	GO:0071345,cellular response to cytokine stimulus;GO:0006281,DNA repair;GO:0120186,negative regulation of protein localization to chromatin;GO:0051647,nucleus localization;GO:0016310,phosphorylation;GO:0043923,positive regulation by host of viral transcription;GO:0010613,positive regulation of cardiac muscle hypertrophy;GO:0120187,positive regulation of protein localization to chromatin;GO:004594…	mmu:107951,path:mmu03250,Viral life cycle - HIV-1;mmu:107951,path:mmu05202,Transcriptional misregulation in cancer
HDGR2_MOUSE	Q3UMU9	Hdgfl2	Hepatoma-derived growth factor-related protein 2	GO:0005737,cytoplasm;GO:0005634,nucleus	GO:0061628,H3K27me3 modified histone binding;GO:0062072,H3K9me3 modified histone binding;GO:0140566,histone reader activity;GO:0035064,methylated histone binding	GO:0006338,chromatin remodeling;GO:0006310,DNA recombination;GO:0006281,DNA repair;GO:0140861,DNA repair-dependent chromatin remodeling;GO:0042692,muscle cell differentiation;GO:0007517,muscle organ development;GO:0030307,positive regulation of cell growth;GO:1905168,positive regulation of double-strand break repair via homologous recombination;GO:0043403,skeletal muscle tissue regeneration
DYR_MOUSE	P00375	Dhfr	Dihydrofolate reductase	GO:0005737,cytoplasm;GO:0005829,cytosol;GO:0005743,mitochondrial inner membrane;GO:0005759,mitochondrial matrix;GO:0005739,mitochondrion;GO:0005634,nucleus	GO:0004146,dihydrofolate reductase activity;GO:0051871,dihydrofolic acid binding;GO:0005542,folic acid binding;GO:0003729,mRNA binding;GO:0000900,mRNA regulatory element binding translation repressor activity;GO:0050661,NADP binding;GO:0070402,NADPH binding;GO:1990825,sequence-specific mRNA binding	GO:0031103,axon regeneration;GO:0046452,dihydrofolate metabolic process;GO:0046655,folic acid metabolic process;GO:0006545,glycine biosynthetic process;GO:0051000,positive regulation of nitric-oxide synthase activity;GO:2000121,regulation of removal of superoxide radicals;GO:0031427,response to methotrexate;GO:0035094,response to nicotine;GO:0006729,tetrahydrobiopterin biosynthetic process;GO:004…	mmu:13361,path:mmu00790,Folate biosynthesis;mmu:13361,path:mmu00670,One carbon pool by folate;mmu:13361,path:mmu01523,Antifolate resistance
KV3AC_MOUSE	P01664		Ig kappa chain V-III region CBPC 101	GO:0005615,extracellular space;GO:0019814,immunoglobulin complex		GO:0002250,adaptive immune response;GO:0006955,immune response
1433B_MOUSE	Q9CQV8	Ywhab	14-3-3 protein beta/alpha	GO:0005737,cytoplasm;GO:0005829,cytosol;GO:0042470,melanosome;GO:0048471,perinuclear region of cytoplasm;GO:0032991,protein-containing complex;GO:0017053,transcription repressor complex	GO:0019899,enzyme binding;GO:0042826,histone deacetylase binding;GO:0042802,identical protein binding;GO:0051219,phosphoprotein binding;GO:0050815,phosphoserine residue binding;GO:0019904,protein domain specific binding;GO:0004860,protein kinase inhibitor activity;GO:0044877,protein-containing complex binding	GO:0051220,cytoplasmic sequestering of protein;GO:0045892,negative regulation of DNA-templated transcription;GO:0045744,negative regulation of G protein-coupled receptor signaling pathway;GO:0035308,negative regulation of protein dephosphorylation;GO:0006605,protein targeting;GO:0007165,signal transduction;GO:0006886,intracellular protein transport	mmu:54401,path:mmu04390,Hippo signaling pathway;mmu:54401,path:mmu04151,PI3K-Akt signaling pathway;mmu:54401,path:mmu04110,Cell cycle;mmu:54401,path:mmu04114,Oocyte meiosis;mmu:54401,path:mmu05203,Viral carcinogenesis;mmu:54401,path:mmu05161,Hepatitis B;mmu:54401,path:mmu05160,Hepatitis C
PP1B_MOUSE	P62141	Ppp1cb	Serine/threonine-protein phosphatase PP1-beta catalytic subunit	GO:0000781,chromosome, telomeric region;GO:0005737,cytoplasm;GO:0005829,cytosol;GO:0042587,glycogen granule;GO:0005730,nucleolus;GO:0005654,nucleoplasm;GO:0005634,nucleus;GO:0000164,protein phosphatase type 1 complex;GO:0072357,PTW/PP1 phosphatase complex	GO:0046872,metal ion binding;GO:0017018,myosin phosphatase activity;GO:0050115,myosin-light-chain-phosphatase activity;GO:0016791,phosphatase activity;GO:0004721,phosphoprotein phosphatase activity;GO:0019901,protein kinase binding;GO:0004722,protein serine/threonine phosphatase activity;GO:0016787,hydrolase activity	GO:0007049,cell cycle;GO:0051301,cell division;GO:0032922,circadian regulation of gene expression;GO:0043153,entrainment of circadian clock by photoperiod;GO:0005977,glycogen metabolic process;GO:0006470,protein dephosphorylation;GO:0030155,regulation of cell adhesion;GO:0042752,regulation of circadian rhythm;GO:0005979,regulation of glycogen biosynthetic process;GO:0005981,regulation of glycogen…	mmu:19046,path:mmu03015,mRNA surveillance pathway;mmu:19046,path:mmu04390,Hippo signaling pathway;mmu:19046,path:mmu04024,cAMP signaling pathway;mmu:19046,path:mmu04022,cGMP-PKG signaling pathway;mmu:19046,path:mmu04114,Oocyte meiosis;mmu:19046,path:mmu04218,Cellular senescence;mmu:19046,path:mmu04510,Focal adhesion;mmu:19046,path:mmu04810,Regulation of actin cytoskeleton;mmu:19046,path:mmu04611,…
PFKAM_MOUSE	P47857	Pfkm	ATP-dependent 6-phosphofructokinase, muscle type	GO:0005945,6-phosphofructokinase complex;GO:0016324,apical plasma membrane;GO:0005829,cytosol;GO:0016020,membrane;GO:0005634,nucleus;GO:0097228,sperm principal piece	GO:0003872,6-phosphofructokinase activity;GO:0016208,AMP binding;GO:0005524,ATP binding;GO:0030246,carbohydrate binding;GO:0070061,fructose binding;GO:0070095,fructose-6-phosphate binding;GO:0042802,identical protein binding;GO:0019900,kinase binding;GO:0046872,metal ion binding;GO:0048029,monosaccharide binding;GO:0008443,phosphofructokinase activity	GO:0061621,canonical glycolysis;GO:0030388,fructose 1,6-bisphosphate metabolic process;GO:0006002,fructose 6-phosphate metabolic process;GO:0042593,glucose homeostasis;GO:0005980,glycogen catabolic process;GO:0093001,glycolysis from storage polysaccharide through glucose-1-phosphate;GO:0006096,glycolytic process;GO:0061615,glycolytic process through fructose-6-phosphate;GO:0046716,muscle cell cel…	mmu:18642,path:mmu00010,Glycolysis / Gluconeogenesis;mmu:18642,path:mmu00030,Pentose phosphate pathway;mmu:18642,path:mmu00051,Fructose and mannose metabolism;mmu:18642,path:mmu00052,Galactose metabolism;mmu:18642,path:mmu03018,RNA degradation;mmu:18642,path:mmu04066,HIF-1 signaling pathway;mmu:18642,path:mmu04152,AMPK signaling pathway;mmu:18642,path:mmu04922,Glucagon signaling pathway;mmu:18642…
PSB6_MOUSE	Q60692	Psmb6	Proteasome subunit beta type-6	GO:0005737,cytoplasm;GO:0005829,cytosol;GO:0005739,mitochondrion;GO:0005654,nucleoplasm;GO:0005634,nucleus;GO:0000502,proteasome complex;GO:0005839,proteasome core complex;GO:0019774,proteasome core complex, beta-subunit complex	GO:0004175,endopeptidase activity;GO:0004298,threonine-type endopeptidase activity	GO:0010498,proteasomal protein catabolic process	mmu:19175,path:mmu03050,Proteasome;mmu:19175,path:mmu05010,Alzheimer disease;mmu:19175,path:mmu05012,Parkinson disease;mmu:19175,path:mmu05014,Amyotrophic lateral sclerosis;mmu:19175,path:mmu05016,Huntington disease;mmu:19175,path:mmu05017,Spinocerebellar ataxia;mmu:19175,path:mmu05020,Prion disease;mmu:19175,path:mmu05022,Pathways of neurodegeneration - multiple diseases
CO4B_MOUSE	P01029	C4b	Complement C4-B	GO:0030424,axon;GO:0030425,dendrite;GO:0005576,extracellular region;GO:0005615,extracellular space;GO:0043025,neuronal cell body;GO:0106139,symbiont cell surface;GO:0045202,synapse	GO:0030246,carbohydrate binding;GO:0001848,complement binding;GO:0001849,complement component C1q complex binding;GO:0004866,endopeptidase inhibitor activity	GO:0006956,complement activation;GO:0006958,complement activation, classical pathway;GO:0016064,immunoglobulin mediated immune response;GO:0006954,inflammatory response;GO:0045087,innate immune response	mmu:12268,path:mmu04610,Complement and coagulation cascades;mmu:12268,path:mmu05171,Coronavirus disease - COVID-19;mmu:12268,path:mmu05133,Pertussis;mmu:12268,path:mmu05150,Staphylococcus aureus infection;mmu:12268,path:mmu05322,Systemic lupus erythematosus;mmu:12268,path:mmu04936,Alcoholic liver disease
LARP7_MOUSE	Q05CL8	Larp7	La-related protein 7	GO:0120259,7SK snRNP;GO:0005829,cytosol;GO:0005654,nucleoplasm;GO:0005634,nucleus;GO:0005844,polysome;GO:1990904,ribonucleoprotein complex	GO:0097322,7SK snRNA binding;GO:0003729,mRNA binding;GO:0017070,U6 snRNA binding;GO:0003723,RNA binding	GO:0000494,box C/D RNA 3'-end processing;GO:0030154,cell differentiation;GO:0036093,germ cell proliferation;GO:0006397,mRNA processing;GO:0000122,negative regulation of transcription by RNA polymerase II;GO:0032897,negative regulation of viral transcription;GO:1900087,positive regulation of G1/S transition of mitotic cell cycle;GO:1904871,positive regulation of protein localization to Cajal body;…
E9PZW8_MOUSE	E9PZW8	Myo9b	Myosin IXb	GO:0005884,actin filament;GO:0005938,cell cortex;GO:0005737,cytoplasm;GO:0005829,cytosol;GO:0032433,filopodium tip;GO:0030027,lamellipodium;GO:0016459,myosin complex;GO:0048471,perinuclear region of cytoplasm;GO:0001726,ruffle	GO:0003779,actin binding;GO:0051015,actin filament binding;GO:0043531,ADP binding;GO:0005524,ATP binding;GO:0016887,ATP hydrolysis activity;GO:0043008,ATP-dependent protein binding;GO:0005516,calmodulin binding;GO:0003774,cytoskeletal motor activity;GO:0005096,GTPase activator activity;GO:0000146,microfilament motor activity;GO:0048495,Roundabout binding;GO:0031267,small GTPase binding;GO:0008270…	GO:0030048,actin filament-based movement;GO:0033275,actin-myosin filament sliding;GO:0030010,establishment of cell polarity;GO:0072673,lamellipodium morphogenesis;GO:0048246,macrophage chemotaxis;GO:0002548,monocyte chemotaxis;GO:0035023,regulation of Rho protein signal transduction;GO:0007266,Rho protein signal transduction;GO:0035385,Roundabout signaling pathway
CBR3_MOUSE	Q8K354	Cbr3	Carbonyl reductase [NADPH] 3	GO:0005829,cytosol;GO:0005654,nucleoplasm	GO:0000253,3-keto sterol reductase activity;GO:0004090,carbonyl reductase (NADPH) activity;GO:0070402,NADPH binding;GO:0008753,NADPH dehydrogenase (quinone) activity	GO:0050890,cognition;GO:0042376,phylloquinone catabolic process	mmu:109857,path:mmu00590,Arachidonic acid metabolism;mmu:109857,path:mmu00980,Metabolism of xenobiotics by cytochrome P450
RAB5B_MOUSE	P61021	Rab5b	Ras-related protein Rab-5B	GO:0005769,early endosome;GO:0031901,early endosome membrane;GO:0030139,endocytic vesicle;GO:0012505,endomembrane system;GO:0005768,endosome;GO:0070062,extracellular exosome;GO:0043231,intracellular membrane-bounded organelle;GO:0042470,melanosome;GO:0005886,plasma membrane;GO:0030672,synaptic vesicle membrane	GO:0003925,G protein activity;GO:0019003,GDP binding;GO:0005525,GTP binding;GO:0030742,GTP-dependent protein binding;GO:0003924,GTPase activity	GO:0019882,antigen processing and presentation;GO:0006897,endocytosis;GO:0007032,endosome organization;GO:0006886,intracellular protein transport;GO:0048227,plasma membrane to endosome transport;GO:0030100,regulation of endocytosis	mmu:19344,path:mmu04014,Ras signaling pathway;mmu:19344,path:mmu04144,Endocytosis;mmu:19344,path:mmu04145,Phagosome;mmu:19344,path:mmu04962,Vasopressin-regulated water reabsorption;mmu:19344,path:mmu05132,Salmonella infection;mmu:19344,path:mmu05152,Tuberculosis;mmu:19344,path:mmu05146,Amoebiasis
SNAA_MOUSE	Q9DB05	Napa	Alpha-soluble NSF attachment protein	GO:0098978,glutamatergic synapse;GO:0043209,myelin sheath;GO:0031594,neuromuscular junction;GO:0098794,postsynapse;GO:0098793,presynapse;GO:0048787,presynaptic active zone membrane;GO:0070044,synaptobrevin 2-SNAP-25-syntaxin-1a complex	GO:0044877,protein-containing complex binding;GO:0000149,SNARE binding;GO:0005483,soluble NSF attachment protein activity;GO:0019905,syntaxin binding	GO:0045176,apical protein localization;GO:0007420,brain development;GO:0006886,intracellular protein transport;GO:0030182,neuron differentiation;GO:0032984,protein-containing complex disassembly;GO:0010807,regulation of synaptic vesicle priming;GO:0035494,SNARE complex disassembly;GO:0035249,synaptic transmission, glutamatergic;GO:0016082,synaptic vesicle priming	mmu:108124,path:mmu04721,Synaptic vesicle cycle
DDX27_MOUSE	Q921N6	Ddx27	Probable ATP-dependent RNA helicase DDX27	GO:0005694,chromosome;GO:0005730,nucleolus	GO:0005524,ATP binding;GO:0016887,ATP hydrolysis activity;GO:0003676,nucleic acid binding;GO:0003724,RNA helicase activity;GO:0016787,hydrolase activity	GO:0006364,rRNA processing
HVM43_MOUSE	P01819		Ig heavy chain V region MOPC 141	GO:0019814,immunoglobulin complex	GO:0003823,antigen binding	GO:0016064,immunoglobulin mediated immune response
MK01_MOUSE	P63085	Mapk1	Mitogen-activated protein kinase 1	GO:0030424,axon;GO:0005901,caveola;GO:0005813,centrosome;GO:0005737,cytoplasm;GO:0005856,cytoskeleton;GO:0005829,cytosol;GO:0032839,dendrite cytoplasm;GO:0005769,early endosome;GO:0005925,focal adhesion;GO:0005794,Golgi apparatus;GO:0005770,late endosome;GO:0005739,mitochondrion;GO:0072686,mitotic spindle;GO:0005654,nucleoplasm;GO:0005634,nucleus;GO:0043204,perikaryon;GO:0005886,plasma membrane;G…	GO:0005524,ATP binding;GO:0003690,double-stranded DNA binding;GO:0042802,identical protein binding;GO:0016301,kinase activity;GO:0004707,MAP kinase activity;GO:0031435,mitogen-activated protein kinase kinase kinase binding;GO:0019902,phosphatase binding;GO:0001784,phosphotyrosine residue binding;GO:0004672,protein kinase activity;GO:0019901,protein kinase binding;GO:0106310,protein serine kinase …	GO:0030521,androgen receptor signaling pathway;GO:0009887,animal organ morphogenesis;GO:0006915,apoptotic process;GO:0050853,B cell receptor signaling pathway;GO:0060020,Bergmann glial cell differentiation;GO:0061308,cardiac neural crest cell development involved in heart development;GO:0072584,caveolin-mediated endocytosis;GO:0007049,cell cycle;GO:0007166,cell surface receptor signaling pathway;…	mmu:26413,path:mmu04010,MAPK signaling pathway;mmu:26413,path:mmu04012,ErbB signaling pathway;mmu:26413,path:mmu04014,Ras signaling pathway;mmu:26413,path:mmu04015,Rap1 signaling pathway;mmu:26413,path:mmu04350,TGF-beta signaling pathway;mmu:26413,path:mmu04370,VEGF signaling pathway;mmu:26413,path:mmu04371,Apelin signaling pathway;mmu:26413,path:mmu04668,TNF signaling pathway;mmu:26413,path:mmu0…
TOP1M_MOUSE	Q8R4U6	Top1mt	DNA topoisomerase I, mitochondrial	GO:0005694,chromosome;GO:0042645,mitochondrial nucleoid;GO:0005739,mitochondrion;GO:0005654,nucleoplasm	GO:0003677,DNA binding;GO:0003917,DNA topoisomerase type I (single strand cut, ATP-independent) activity	GO:0006260,DNA replication;GO:0006265,DNA topological change
NOB1_MOUSE	Q8BW10	Nob1	RNA-binding protein NOB1	GO:0005737,cytoplasm;GO:0005730,nucleolus;GO:0005634,nucleus;GO:0030688,preribosome, small subunit precursor	GO:0046872,metal ion binding;GO:0004521,RNA endonuclease activity;GO:0004518,nuclease activity	GO:0030490,maturation of SSU-rRNA;GO:0042274,ribosomal small subunit biogenesis;GO:0007601,visual perception	mmu:67619,path:mmu03008,Ribosome biogenesis in eukaryotes
DDX6_MOUSE	P54823	Ddx6	Probable ATP-dependent RNA helicase DDX6	GO:0005912,adherens junction;GO:0033391,chromatoid body;GO:0061830,concave side of sperm head;GO:0005737,cytoplasm;GO:0036464,cytoplasmic ribonucleoprotein granule;GO:0010494,cytoplasmic stress granule;GO:0005829,cytosol;GO:0000792,heterochromatin;GO:0005634,nucleus;GO:0001520,outer dense fiber;GO:0000932,P-body;GO:0048471,perinuclear region of cytoplasm;GO:0016442,RISC complex;GO:0097227,sperm a…	GO:0005524,ATP binding;GO:0016887,ATP hydrolysis activity;GO:0003729,mRNA binding;GO:0019904,protein domain specific binding;GO:0003724,RNA helicase activity	GO:0035278,miRNA-mediated gene silencing by inhibition of translation;GO:0045665,negative regulation of neuron differentiation;GO:0017148,negative regulation of translation;GO:0030182,neuron differentiation;GO:0033962,P-body assembly;GO:0019827,stem cell population maintenance;GO:0034063,stress granule assembly;GO:0019074,viral RNA genome packaging	mmu:13209,path:mmu03018,RNA degradation
LAT1_MOUSE	Q9Z127	Slc7a5	Large neutral amino acids transporter small subunit 1	GO:1990184,amino acid transport complex;GO:0016324,apical plasma membrane;GO:0009925,basal plasma membrane;GO:0016323,basolateral plasma membrane;GO:0005829,cytosol;GO:0098591,external side of apical plasma membrane;GO:0043231,intracellular membrane-bounded organelle;GO:0005765,lysosomal membrane;GO:0016020,membrane;GO:0031528,microvillus membrane;GO:0005886,plasma membrane	GO:0015171,amino acid transmembrane transporter activity;GO:0015297,antiporter activity;GO:0015173,aromatic amino acid transmembrane transporter activity;GO:0015179,L-amino acid transmembrane transporter activity;GO:0015190,L-leucine transmembrane transporter activity;GO:0015196,L-tryptophan transmembrane transporter activity;GO:0015175,neutral L-amino acid transmembrane transporter activity;GO:0…	GO:0032328,alanine transport;GO:0089718,amino acid import across plasma membrane;GO:0003333,amino acid transmembrane transport;GO:0042149,cellular response to glucose starvation;GO:1903577,cellular response to L-arginine;GO:0071222,cellular response to lipopolysaccharide;GO:0015818,isoleucine transport;GO:0015807,L-amino acid transport;GO:1902024,L-histidine transport;GO:1903801,L-leucine import …	mmu:20539,path:mmu04150,mTOR signaling pathway;mmu:20539,path:mmu05230,Central carbon metabolism in cancer
HERC4_MOUSE	Q6PAV2	Herc4	Probable E3 ubiquitin-protein ligase HERC4	GO:0005737,cytoplasm;GO:0005829,cytosol;GO:0001650,fibrillar center	GO:0061630,ubiquitin protein ligase activity;GO:0004842,ubiquitin-protein transferase activity	GO:0030154,cell differentiation;GO:0045879,negative regulation of smoothened signaling pathway;GO:0016567,protein ubiquitination;GO:0007283,spermatogenesis;GO:0006511,ubiquitin-dependent protein catabolic process	mmu:67345,path:mmu04120,Ubiquitin mediated proteolysis
E9PUQ7_MOUSE	E9PUQ7	Trmt2a	tRNA (uracil(54)-C(5))-methyltransferase	GO:0005829,cytosol	GO:0008169,C-methyltransferase activity;GO:0003723,RNA binding;GO:0030697,tRNA (uracil(54)-C5)-methyltransferase activity, S-adenosyl methionine-dependent;GO:0003676,nucleic acid binding;GO:0008173,RNA methyltransferase activity;GO:0008757,S-adenosylmethionine-dependent methyltransferase activity	GO:0006397,mRNA processing;GO:0030488,tRNA methylation;GO:0001510,RNA methylation;GO:0006396,RNA processing
MSH6_MOUSE	P54276	Msh6	DNA mismatch repair protein Msh6	GO:0000785,chromatin;GO:0005829,cytosol;GO:0005794,Golgi apparatus;GO:0043231,intracellular membrane-bounded organelle;GO:0032301,MutSalpha complex;GO:0005654,nucleoplasm;GO:0005634,nucleus	GO:0043531,ADP binding;GO:0005524,ATP binding;GO:0008094,ATP-dependent activity, acting on DNA;GO:0140664,ATP-dependent DNA damage sensor activity;GO:0003682,chromatin binding;GO:0003684,damaged DNA binding;GO:0003677,DNA binding;GO:0019899,enzyme binding;GO:0000400,four-way junction DNA binding;GO:0032137,guanine/thymine mispair binding;GO:0000287,magnesium ion binding;GO:0035064,methylated hist…	GO:0008340,determination of adult lifespan;GO:0006281,DNA repair;GO:0097193,intrinsic apoptotic signaling pathway;GO:0008630,intrinsic apoptotic signaling pathway in response to DNA damage;GO:0045190,isotype switching;GO:0006298,mismatch repair;GO:0045910,negative regulation of DNA recombination;GO:0009411,response to UV;GO:0016446,somatic hypermutation of immunoglobulin genes;GO:0016447,somatic …	mmu:17688,path:mmu03430,Mismatch repair;mmu:17688,path:mmu05200,Pathways in cancer;mmu:17688,path:mmu05210,Colorectal cancer;mmu:17688,path:mmu01524,Platinum drug resistance
TRFE_MOUSE	Q921I1	Tf	Serotransferrin	GO:0016324,apical plasma membrane;GO:0045178,basal part of cell;GO:0009925,basal plasma membrane;GO:0005604,basement membrane;GO:0009986,cell surface;GO:0051286,cell tip;GO:0005905,clathrin-coated pit;GO:0031410,cytoplasmic vesicle;GO:0030425,dendrite;GO:0097433,dense body;GO:0005769,early endosome;GO:0030139,endocytic vesicle;GO:0005768,endosome;GO:0005576,extracellular region;GO:0005615,extrace…	GO:0008199,ferric iron binding;GO:0008198,ferrous iron binding;GO:0034986,iron chaperone activity;GO:1990459,transferrin receptor binding	GO:0007015,actin filament organization;GO:0019731,antibacterial humoral response;GO:0071281,cellular response to iron ion;GO:0070371,ERK1 and ERK2 cascade;GO:0006879,intracellular iron ion homeostasis;GO:0006826,iron ion transport;GO:0030316,osteoclast differentiation;GO:0045780,positive regulation of bone resorption;GO:2000147,positive regulation of cell motility;GO:0045893,positive regulation o…	mmu:22041,path:mmu04066,HIF-1 signaling pathway;mmu:22041,path:mmu04216,Ferroptosis;mmu:22041,path:mmu04978,Mineral absorption
A0A0A6YXH3_MOUSE	A0A0A6YXH3	Osbpl9	Oxysterol-binding protein	GO:0005829,cytosol;GO:0005794,Golgi apparatus;GO:0043231,intracellular membrane-bounded organelle;GO:0031902,late endosome membrane;GO:0016020,membrane	GO:0032934,sterol binding;GO:0015248,sterol transporter activity;GO:0008289,lipid binding	GO:0006869,lipid transport
COPG1_MOUSE	Q9QZE5	Copg1	Coatomer subunit gamma-1	GO:0030126,COPI vesicle coat;GO:0005829,cytosol;GO:0005783,endoplasmic reticulum;GO:0005793,endoplasmic reticulum-Golgi intermediate compartment;GO:0005794,Golgi apparatus;GO:0000139,Golgi membrane;GO:0012505,endomembrane system;GO:0043231,intracellular membrane-bounded organelle;GO:0030117,membrane coat	GO:0005198,structural molecule activity	GO:0006888,endoplasmic reticulum to Golgi vesicle-mediated transport;GO:0051683,establishment of Golgi localization;GO:0006891,intra-Golgi vesicle-mediated transport;GO:0006886,intracellular protein transport;GO:0072384,organelle transport along microtubule;GO:0009306,protein secretion;GO:0016192,vesicle-mediated transport
A0A3B2WCN9_MOUSE	A0A3B2WCN9	Tjp2	Tight junction protein 2	GO:0005923,bicellular tight junction;GO:0030054,cell junction;GO:0009986,cell surface;GO:0044291,cell-cell contact zone;GO:0005911,cell-cell junction;GO:0005921,gap junction;GO:0005634,nucleus;GO:0005886,plasma membrane;GO:0070160,tight junction	GO:0050839,cell adhesion molecule binding;GO:0019904,protein domain specific binding;GO:1990782,protein tyrosine kinase binding;GO:0030674,protein-macromolecule adaptor activity;GO:0044325,transmembrane transporter binding	GO:0098609,cell-cell adhesion;GO:0045216,cell-cell junction organization;GO:0090557,establishment of endothelial intestinal barrier;GO:0034109,homotypic cell-cell adhesion;GO:0050892,intestinal absorption;GO:2001205,negative regulation of osteoclast development;GO:1905605,positive regulation of blood-brain barrier permeability;GO:0150105,protein localization to cell-cell junction;GO:0090559,regul…	mmu:21873,path:mmu04530,Tight junction
EMIL1_MOUSE	Q99K41	Emilin1	EMILIN-1	GO:0005581,collagen trimer;GO:0062023,collagen-containing extracellular matrix;GO:1990971,EMILIN complex;GO:0031012,extracellular matrix;GO:0005576,extracellular region;GO:0005615,extracellular space;GO:0034668,integrin alpha4-beta1 complex	GO:0030023,extracellular matrix constituent conferring elasticity;GO:0042802,identical protein binding;GO:0098640,integrin binding involved in cell-matrix adhesion;GO:0060090,molecular adaptor activity	GO:0003180,aortic valve morphogenesis;GO:0033627,cell adhesion mediated by integrin;GO:0016477,cell migration;GO:0007160,cell-matrix adhesion;GO:0048251,elastic fiber assembly;GO:0030198,extracellular matrix organization;GO:0016525,negative regulation of angiogenesis;GO:0050866,negative regulation of cell activation;GO:0030336,negative regulation of cell migration;GO:0032966,negative regulation o…
A0A075B5M1_MOUSE	A0A075B5M1	Igkv4-63	Immunoglobulin kappa variable 4-63	GO:0005615,extracellular space		GO:0006955,immune response
SRS10_MOUSE	Q9R0U0	Srsf10	Serine/arginine-rich splicing factor 10	GO:0043679,axon terminus;GO:0005829,cytosol;GO:0030425,dendrite;GO:0043025,neuronal cell body;GO:0016607,nuclear speck;GO:0005654,nucleoplasm	GO:0003723,RNA binding;GO:0051082,unfolded protein binding	GO:0016482,cytosolic transport;GO:0006376,mRNA splice site recognition;GO:0000398,mRNA splicing, via spliceosome;GO:0048025,negative regulation of mRNA splicing, via spliceosome;GO:0006355,regulation of DNA-templated transcription;GO:0048024,regulation of mRNA splicing, via spliceosome;GO:0000375,RNA splicing, via transesterification reactions	mmu:14105,path:mmu03040,Spliceosome
MTMR5_MOUSE	Q6ZPE2	Sbf1	Myotubularin-related protein 5	GO:0005737,cytoplasm;GO:0016020,membrane;GO:0016604,nuclear body;GO:0048471,perinuclear region of cytoplasm	GO:0005085,guanyl-nucleotide exchange factor activity;GO:0001691,pseudophosphatase activity	GO:0001558,regulation of cell growth;GO:0007286,spermatid development;GO:0007283,spermatogenesis
ANR17_MOUSE	Q99NH0	Ankrd17	Ankyrin repeat domain-containing protein 17	GO:0000785,chromatin;GO:0005737,cytoplasm;GO:0001673,male germ cell nucleus;GO:0031965,nuclear membrane;GO:0005654,nucleoplasm;GO:0005634,nucleus	GO:0003682,chromatin binding;GO:0003723,RNA binding	GO:0001955,blood vessel maturation;GO:0042742,defense response to bacterium;GO:0007492,endoderm development;GO:0045087,innate immune response;GO:0051151,negative regulation of smooth muscle cell differentiation;GO:0043123,positive regulation of canonical NF-kappaB signal transduction;GO:0045787,positive regulation of cell cycle;GO:1900087,positive regulation of G1/S transition of mitotic cell cyc…
A0A075B5K2_MOUSE	A0A075B5K2	Igkv9-124	Immunoglobulin kappa chain variable 9-124	GO:0005615,extracellular space;GO:0019814,immunoglobulin complex		GO:0002250,adaptive immune response;GO:0006955,immune response
Q8C266_MOUSE	Q8C266	Rab5c	RAB5C, member RAS oncogene family	GO:0031901,early endosome membrane;GO:0030139,endocytic vesicle;GO:0012505,endomembrane system;GO:0005768,endosome;GO:0005811,lipid droplet;GO:0042470,melanosome;GO:0005886,plasma membrane;GO:0030672,synaptic vesicle membrane	GO:0003925,G protein activity;GO:0019003,GDP binding;GO:0005525,GTP binding;GO:0003924,GTPase activity	GO:0006897,endocytosis;GO:0007032,endosome organization;GO:0006886,intracellular protein transport;GO:0048227,plasma membrane to endosome transport;GO:0030100,regulation of endocytosis	mmu:19345,path:mmu04014,Ras signaling pathway;mmu:19345,path:mmu04144,Endocytosis;mmu:19345,path:mmu04145,Phagosome;mmu:19345,path:mmu04962,Vasopressin-regulated water reabsorption;mmu:19345,path:mmu05132,Salmonella infection;mmu:19345,path:mmu05152,Tuberculosis;mmu:19345,path:mmu05146,Amoebiasis
FACR1_MOUSE	Q922J9	Far1	Fatty acyl-CoA reductase 1	GO:0005778,peroxisomal membrane;GO:0005777,peroxisome	GO:0102965,alcohol-forming long-chain fatty acyl-CoA reductase activity;GO:0080019,alcohol-forming very long-chain fatty acyl-CoA reductase activity	GO:0008611,ether lipid biosynthetic process;GO:0046474,glycerophospholipid biosynthetic process;GO:0035336,long-chain fatty-acyl-CoA metabolic process;GO:0010025,wax biosynthetic process;GO:1901568,fatty acid derivative metabolic process	mmu:67420,path:mmu04146,Peroxisome
A0A5F8MPY2_MOUSE	A0A5F8MPY2	Rplp2-ps1	Large ribosomal subunit protein P2	GO:0005737,cytoplasm;GO:0005829,cytosol;GO:0022625,cytosolic large ribosomal subunit;GO:0098794,postsynapse;GO:0098793,presynapse;GO:0005840,ribosome;GO:0045202,synapse	GO:0005506,iron ion binding;GO:0043021,ribonucleoprotein complex binding;GO:0003735,structural constituent of ribosome	GO:0002181,cytoplasmic translation;GO:0002182,cytoplasmic translational elongation;GO:0140242,translation at postsynapse;GO:0140236,translation at presynapse	mmu:67186,path:mmu03010,Ribosome;mmu:67186,path:mmu05171,Coronavirus disease - COVID-19
A0A1L1SSH9_MOUSE	A0A1L1SSH9	Sparc	SPARC	GO:0005604,basement membrane;GO:0009986,cell surface;GO:0062023,collagen-containing extracellular matrix;GO:0031012,extracellular matrix;GO:0005615,extracellular space;GO:0098978,glutamatergic synapse;GO:0043231,intracellular membrane-bounded organelle;GO:0016363,nuclear matrix;GO:0031091,platelet alpha granule;GO:0031092,platelet alpha granule membrane;GO:0045202,synapse;GO:0031982,vesicle;GO:00…	GO:0005509,calcium ion binding;GO:0005518,collagen binding;GO:0050840,extracellular matrix binding	GO:0048856,anatomical structure development;GO:0060348,bone development;GO:0071363,cellular response to growth factor stimulus;GO:0030324,lung development;GO:0016525,negative regulation of angiogenesis;GO:0001937,negative regulation of endothelial cell proliferation;GO:0043473,pigmentation;GO:0010595,positive regulation of endothelial cell migration;GO:0022604,regulation of cell morphogenesis;GO:…
A0A991EQV5_MOUSE	A0A991EQV5	Nploc4	NPL4 homolog, ubiquitin recognition factor	GO:0005829,cytosol;GO:0005783,endoplasmic reticulum;GO:0042175,nuclear outer membrane-endoplasmic reticulum membrane network;GO:0005634,nucleus;GO:0036501,UFD1-NPL4 complex;GO:0034098,VCP-NPL4-UFD1 AAA ATPase complex	GO:0051117,ATPase binding;GO:0046872,metal ion binding;GO:0044877,protein-containing complex binding;GO:0043130,ubiquitin binding;GO:0031625,ubiquitin protein ligase binding;GO:0036435,K48-linked polyubiquitin modification-dependent protein binding;GO:0070530,K63-linked polyubiquitin modification-dependent protein binding	GO:0007030,Golgi organization;GO:0039536,negative regulation of RIG-I signaling pathway;GO:0032480,negative regulation of type I interferon production;GO:0030970,retrograde protein transport, ER to cytosol;GO:0030433,ubiquitin-dependent ERAD pathway;GO:0006511,ubiquitin-dependent protein catabolic process	mmu:217365,path:mmu04141,Protein processing in endoplasmic reticulum
G5E8R1_MOUSE	G5E8R1	Tpm1	Tropomyosin 1, alpha	GO:0015629,actin cytoskeleton;GO:0005884,actin filament;GO:0032059,bleb;GO:0005737,cytoplasm;GO:0005829,cytosol;GO:0005862,muscle thin filament tropomyosin;GO:0030016,myofibril;GO:0032991,protein-containing complex;GO:0032587,ruffle membrane;GO:0001725,stress fiber;GO:0005856,cytoskeleton	GO:0003779,actin binding;GO:0051015,actin filament binding;GO:0008092,cytoskeletal protein binding;GO:0097718,disordered domain specific binding;GO:0042802,identical protein binding;GO:0046982,protein heterodimerization activity;GO:0042803,protein homodimerization activity;GO:0005200,structural constituent of cytoskeleton	GO:0051693,actin filament capping;GO:0007015,actin filament organization;GO:0060048,cardiac muscle contraction;GO:0001701,in utero embryonic development;GO:0030049,muscle filament sliding;GO:0030336,negative regulation of cell migration;GO:1904753,negative regulation of vascular associated smooth muscle cell migration;GO:1904706,negative regulation of vascular associated smooth muscle cell prolif…	mmu:22003,path:mmu04260,Cardiac muscle contraction;mmu:22003,path:mmu04261,Adrenergic signaling in cardiomyocytes;mmu:22003,path:mmu05206,MicroRNAs in cancer;mmu:22003,path:mmu05410,Hypertrophic cardiomyopathy;mmu:22003,path:mmu05414,Dilated cardiomyopathy
PRDX4_MOUSE	O08807	Prdx4	Peroxiredoxin-4	GO:0005737,cytoplasm;GO:0005829,cytosol;GO:0005783,endoplasmic reticulum;GO:0005615,extracellular space;GO:0005739,mitochondrion;GO:0005790,smooth endoplasmic reticulum	GO:0042802,identical protein binding;GO:0060090,molecular adaptor activity;GO:0140313,molecular sequestering activity;GO:0008379,thioredoxin peroxidase activity;GO:0016209,antioxidant activity;GO:0016491,oxidoreductase activity	GO:0045454,cell redox homeostasis;GO:0030198,extracellular matrix organization;GO:0042744,hydrogen peroxide catabolic process;GO:0008584,male gonad development;GO:2000255,negative regulation of male germ cell proliferation;GO:0022417,protein maturation by protein folding;GO:0072593,reactive oxygen species metabolic process;GO:0006979,response to oxidative stress;GO:0007283,spermatogenesis
UT14A_MOUSE	Q640M1	Utp14a	U3 small nucleolar RNA-associated protein 14 homolog A	GO:0005829,cytosol;GO:0005730,nucleolus;GO:0032040,small-subunit processome		GO:0006364,rRNA processing	mmu:72554,path:mmu03008,Ribosome biogenesis in eukaryotes
AP2A1_MOUSE	P17426	Ap2a1	AP-2 complex subunit alpha-1	GO:0030122,AP-2 adaptor complex;GO:0016324,apical plasma membrane;GO:0016323,basolateral plasma membrane;GO:0030136,clathrin-coated vesicle;GO:0009898,cytoplasmic side of plasma membrane;GO:0032433,filopodium tip;GO:0030117,membrane coat;GO:0098794,postsynapse;GO:0032991,protein-containing complex;GO:0030141,secretory granule;GO:0030131,clathrin adaptor complex	GO:0035615,clathrin adaptor activity;GO:0050750,low-density lipoprotein particle receptor binding;GO:0019901,protein kinase binding;GO:0044877,protein-containing complex binding	GO:0072583,clathrin-dependent endocytosis;GO:0006886,intracellular protein transport;GO:1900126,negative regulation of hyaluronan biosynthetic process;GO:0010976,positive regulation of neuron projection development;GO:0048260,positive regulation of receptor-mediated endocytosis;GO:0098884,postsynaptic neurotransmitter receptor internalization;GO:0016192,vesicle-mediated transport	mmu:11771,path:mmu04144,Endocytosis;mmu:11771,path:mmu04961,Endocrine and other factor-regulated calcium reabsorption;mmu:11771,path:mmu04721,Synaptic vesicle cycle;mmu:11771,path:mmu05016,Huntington disease
RALY_MOUSE	Q64012	Raly	RNA-binding protein Raly	GO:0071013,catalytic step 2 spliceosome;GO:0005634,nucleus	GO:0003723,RNA binding;GO:0003712,transcription coregulator activity	GO:0042632,cholesterol homeostasis;GO:0006397,mRNA processing;GO:0000122,negative regulation of transcription by RNA polymerase II;GO:0008380,RNA splicing
MPRI_MOUSE	Q07113	Igf2r	Cation-independent mannose-6-phosphate receptor	GO:0009986,cell surface;GO:0030118,clathrin coat;GO:0005769,early endosome;GO:0030139,endocytic vesicle;GO:0005768,endosome;GO:0010008,endosome membrane;GO:0005615,extracellular space;GO:0005794,Golgi apparatus;GO:0000139,Golgi membrane;GO:0005770,late endosome;GO:0016020,membrane;GO:0005641,nuclear envelope lumen;GO:0005634,nucleus;GO:0048471,perinuclear region of cytoplasm;GO:0005886,plasma mem…	GO:0019899,enzyme binding;GO:0001965,G-protein alpha-subunit binding;GO:0042802,identical protein binding;GO:0005520,insulin-like growth factor binding;GO:0031995,insulin-like growth factor II binding;GO:0005537,mannose binding;GO:0051219,phosphoprotein binding;GO:0001972,retinoic acid binding;GO:1905394,retromer complex binding;GO:0038023,signaling receptor activity	GO:0031100,animal organ regeneration;GO:0007186,G protein-coupled receptor signaling pathway;GO:0001889,liver development;GO:0007041,lysosomal transport;GO:0044794,positive regulation by host of viral process;GO:0043065,positive regulation of apoptotic process;GO:0009791,post-embryonic development;GO:0042981,regulation of apoptotic process;GO:0032526,response to retinoic acid;GO:1904772,response …	mmu:16004,path:mmu03266,Virion - Herpesvirus;mmu:16004,path:mmu04144,Endocytosis;mmu:16004,path:mmu04142,Lysosome
Q8BG13_MOUSE	Q8BG13	Rbm3	RNA binding motif (RNP1, RRM) protein 3	GO:0005737,cytoplasm;GO:0030425,dendrite;GO:0005654,nucleoplasm;GO:0005634,nucleus;GO:0005681,spliceosomal complex	GO:0043023,ribosomal large subunit binding;GO:0003723,RNA binding	GO:0035196,miRNA processing;GO:0048026,positive regulation of mRNA splicing, via spliceosome;GO:0045727,positive regulation of translation;GO:0006417,regulation of translation;GO:0009409,response to cold;GO:0006412,translation
UTP11_MOUSE	Q9CZJ1	Utp11	Probable U3 small nucleolar RNA-associated protein 11	GO:0005737,cytoplasm;GO:0005615,extracellular space;GO:0005730,nucleolus;GO:0032040,small-subunit processome		GO:0007399,nervous system development;GO:0043065,positive regulation of apoptotic process;GO:0042274,ribosomal small subunit biogenesis;GO:0006364,rRNA processing
KV5A9_MOUSE	P01642	Gm10881	Ig kappa chain V-V region L7 (Fragment)	GO:0005615,extracellular space;GO:0019814,immunoglobulin complex		GO:0002250,adaptive immune response;GO:0006955,immune response
MARC2_MOUSE	Q922Q1	Mtarc2	Mitochondrial amidoxime reducing component 2	GO:0005743,mitochondrial inner membrane;GO:0005741,mitochondrial outer membrane;GO:0005739,mitochondrion;GO:0005777,peroxisome	GO:0030151,molybdenum ion binding;GO:0043546,molybdopterin cofactor binding;GO:0008940,nitrate reductase activity;GO:0098809,nitrite reductase activity;GO:0016661,oxidoreductase activity, acting on other nitrogenous compounds as donors;GO:0030170,pyridoxal phosphate binding;GO:0003824,catalytic activity	GO:0070458,cellular detoxification of nitrogen compound;GO:0042126,nitrate metabolic process;GO:0006809,nitric oxide biosynthetic process
SAE1_MOUSE	Q9R1T2	Sae1	SUMO-activating enzyme subunit 1	GO:0005737,cytoplasm;GO:0005654,nucleoplasm;GO:0031510,SUMO activating enzyme complex	GO:0043008,ATP-dependent protein binding;GO:0046982,protein heterodimerization activity;GO:0044388,small protein activating enzyme binding;GO:0019948,SUMO activating enzyme activity	GO:0033235,positive regulation of protein sumoylation;GO:0016925,protein sumoylation	mmu:56459,path:mmu04120,Ubiquitin mediated proteolysis
RTRAF_MOUSE	Q9CQE8	RTRAF	RNA transcription, translation and transport factor protein	GO:0005813,centrosome;GO:0005737,cytoplasm;GO:0005829,cytosol;GO:0072686,mitotic spindle;GO:0005654,nucleoplasm;GO:0005634,nucleus;GO:0048471,perinuclear region of cytoplasm;GO:0072669,tRNA-splicing ligase complex	GO:0042802,identical protein binding;GO:0003723,RNA binding;GO:0000993,RNA polymerase II complex binding	GO:0006469,negative regulation of protein kinase activity;GO:0045944,positive regulation of transcription by RNA polymerase II;GO:0006388,tRNA splicing, via endonucleolytic cleavage and ligation
RBM25_MOUSE	B2RY56	Rbm25	RNA-binding protein 25	GO:0005737,cytoplasm;GO:0016607,nuclear speck	GO:0003729,mRNA binding;GO:0003723,RNA binding	GO:0006915,apoptotic process;GO:0006397,mRNA processing;GO:0000381,regulation of alternative mRNA splicing, via spliceosome;GO:0042981,regulation of apoptotic process;GO:0008380,RNA splicing	mmu:67039,path:mmu03040,Spliceosome
MYL6B_MOUSE	Q8CI43	Myl6b	Myosin light chain 6B	GO:0016459,myosin complex;GO:0016460,myosin II complex;GO:0016461,unconventional myosin complex	GO:0005509,calcium ion binding;GO:0003774,cytoskeletal motor activity;GO:0008307,structural constituent of muscle	GO:0006936,muscle contraction;GO:0030049,muscle filament sliding;GO:0007519,skeletal muscle tissue development	mmu:216459,path:mmu04530,Tight junction;mmu:216459,path:mmu04921,Oxytocin signaling pathway;mmu:216459,path:mmu04270,Vascular smooth muscle contraction
A2AL50_MOUSE	A2AL50	Agps	Alkylglycerone-phosphate synthase	GO:0005739,mitochondrion;GO:0005782,peroxisomal matrix;GO:0005778,peroxisomal membrane;GO:0005777,peroxisome	GO:0008609,alkylglycerone-phosphate synthase activity;GO:0071949,FAD binding;GO:0050660,flavin adenine dinucleotide binding	GO:0008611,ether lipid biosynthetic process;GO:0008610,lipid biosynthetic process	mmu:228061,path:mmu00565,Ether lipid metabolism;mmu:228061,path:mmu04146,Peroxisome
I2BP2_MOUSE	E9Q1P8	Irf2bp2	Interferon regulatory factor 2-binding protein 2	GO:0005737,cytoplasm;GO:0005654,nucleoplasm;GO:0005634,nucleus	GO:0046872,metal ion binding;GO:0003714,transcription corepressor activity	GO:0002327,immature B cell differentiation;GO:0000122,negative regulation of transcription by RNA polymerase II;GO:0006357,regulation of transcription by RNA polymerase II
PRC2A_MOUSE	Q7TSC1	Prrc2a	Protein PRRC2A	GO:0005829,cytosol;GO:0005654,nucleoplasm;GO:0005886,plasma membrane		GO:0030154,cell differentiation
GET3_MOUSE	O54984	Get3	ATPase GET3	GO:0005789,endoplasmic reticulum membrane;GO:0043529,GET complex;GO:0005730,nucleolus;GO:0005654,nucleoplasm	GO:0005524,ATP binding;GO:0016887,ATP hydrolysis activity;GO:0032977,membrane insertase activity;GO:0046872,metal ion binding	GO:0006620,post-translational protein targeting to endoplasmic reticulum membrane;GO:0071816,tail-anchored membrane protein insertion into ER membrane
DEK_MOUSE	Q7TNV0	Dek	Protein DEK	GO:0110016,B-WICH complex;GO:0043292,contractile fiber;GO:0005730,nucleolus;GO:0005654,nucleoplasm;GO:0005634,nucleus	GO:0003677,DNA binding;GO:0042393,histone binding	GO:0006338,chromatin remodeling;GO:0035066,positive regulation of histone acetylation;GO:0045943,positive regulation of transcription by RNA polymerase I;GO:0045944,positive regulation of transcription by RNA polymerase II;GO:0045945,positive regulation of transcription by RNA polymerase III;GO:2000779,regulation of double-strand break repair;GO:2001032,regulation of double-strand break repair vi…
BAP31_MOUSE	Q61335	Bcap31	B-cell receptor-associated protein 31	GO:0030136,clathrin-coated vesicle;GO:0005783,endoplasmic reticulum;GO:0005789,endoplasmic reticulum membrane;GO:0033116,endoplasmic reticulum-Golgi intermediate compartment membrane;GO:0032580,Golgi cisterna membrane;GO:0000139,Golgi membrane;GO:0005811,lipid droplet;GO:0044233,mitochondria-associated endoplasmic reticulum membrane;GO:0005739,mitochondrion;GO:0097038,perinuclear endoplasmic reti…	GO:0042288,MHC class I protein binding;GO:0044877,protein-containing complex binding	GO:0006915,apoptotic process;GO:0035584,calcium-mediated signaling using intracellular calcium source;GO:0006888,endoplasmic reticulum to Golgi vesicle-mediated transport;GO:0032471,negative regulation of endoplasmic reticulum calcium ion concentration;GO:0007204,positive regulation of cytosolic calcium ion concentration;GO:1903071,positive regulation of ER-associated ubiquitin-dependent protein …	mmu:27061,path:mmu04141,Protein processing in endoplasmic reticulum;mmu:27061,path:mmu05165,Human papillomavirus infection
RS28_MOUSE	P62858	Rps28	Small ribosomal subunit protein eS28	GO:0005737,cytoplasm;GO:0098556,cytoplasmic side of rough endoplasmic reticulum membrane;GO:0005829,cytosol;GO:0022627,cytosolic small ribosomal subunit;GO:0005730,nucleolus;GO:0042788,polysomal ribosome;GO:0098794,postsynapse;GO:0098793,presynapse;GO:0005840,ribosome;GO:0032040,small-subunit processome;GO:0045202,synapse	GO:0003735,structural constituent of ribosome	GO:0002181,cytoplasmic translation;GO:0030490,maturation of SSU-rRNA;GO:0000028,ribosomal small subunit assembly;GO:0042274,ribosomal small subunit biogenesis;GO:0042254,ribosome biogenesis;GO:0006364,rRNA processing;GO:0140242,translation at postsynapse;GO:0140236,translation at presynapse;GO:0006412,translation	mmu:54127,path:mmu03010,Ribosome;mmu:54127,path:mmu05171,Coronavirus disease - COVID-19
E9PWE8_MOUSE	E9PWE8	Dpysl3	Dihydropyrimidinase-like 3	GO:0044297,cell body;GO:0005829,cytosol;GO:0005615,extracellular space;GO:0031941,filamentous actin;GO:0030426,growth cone;GO:0030027,lamellipodium;GO:0045202,synapse;GO:0070382,exocytic vesicle;GO:0005737,cytoplasm	GO:0035374,chondroitin sulfate binding;GO:0031005,filamin binding;GO:0016812,hydrolase activity, acting on carbon-nitrogen (but not peptide) bonds, in cyclic amides;GO:0042802,identical protein binding;GO:0051219,phosphoprotein binding;GO:0017124,SH3 domain binding;GO:0016810,hydrolase activity, acting on carbon-nitrogen (but not peptide) bonds	GO:0051764,actin crosslink formation;GO:0051017,actin filament bundle assembly;GO:0071345,cellular response to cytokine stimulus;GO:0030336,negative regulation of cell migration;GO:0010977,negative regulation of neuron projection development;GO:0007399,nervous system development;GO:0051491,positive regulation of filopodium assembly;GO:0010976,positive regulation of neuron projection development;G…
AP3B1_MOUSE	Q9Z1T1	Ap3b1	AP-3 complex subunit beta-1	GO:0030123,AP-3 adaptor complex;GO:1904115,axon cytoplasm;GO:0030131,clathrin adaptor complex;GO:0030665,clathrin-coated vesicle membrane;GO:0005769,early endosome;GO:0005739,mitochondrion;GO:0005802,trans-Golgi network	GO:0030742,GTP-dependent protein binding;GO:0019903,protein phosphatase binding	GO:0008089,anterograde axonal transport;GO:0048490,anterograde synaptic vesicle transport;GO:0019882,antigen processing and presentation;GO:0048007,antigen processing and presentation, exogenous lipid antigen via MHC class Ib;GO:0007596,blood coagulation;GO:0000902,cell morphogenesis;GO:0035654,clathrin-coated vesicle cargo loading, AP-3-mediated;GO:0090152,establishment of protein localization t…	mmu:11774,path:mmu04142,Lysosome
DNJC5_MOUSE	P60904	Dnajc5	DnaJ homolog subfamily C member 5	GO:0042584,chromaffin granule membrane;GO:0060203,clathrin-sculpted glutamate transport vesicle membrane;GO:0005829,cytosol;GO:0005794,Golgi apparatus;GO:0043231,intracellular membrane-bounded organelle;GO:0042470,melanosome;GO:0016020,membrane;GO:0031594,neuromuscular junction;GO:0005886,plasma membrane;GO:0098793,presynapse;GO:0008021,synaptic vesicle;GO:0030672,synaptic vesicle membrane	GO:0043008,ATP-dependent protein binding	GO:0061077,chaperone-mediated protein folding;GO:0043524,negative regulation of neuron apoptotic process;GO:0051402,neuron apoptotic process;GO:0098693,regulation of synaptic vesicle cycle	mmu:13002,path:mmu04141,Protein processing in endoplasmic reticulum
Q3U3M5_MOUSE	Q3U3M5	Ccnk	Cyclin K	GO:0002944,cyclin K-CDK12 complex;GO:0002945,cyclin K-CDK13 complex;GO:0008024,cyclin/CDK positive transcription elongation factor complex;GO:0005654,nucleoplasm;GO:0005634,nucleus	GO:0061575,cyclin-dependent protein serine/threonine kinase activator activity;GO:0004693,cyclin-dependent protein serine/threonine kinase activity;GO:0019901,protein kinase binding;GO:0008353,RNA polymerase II CTD heptapeptide repeat kinase activity;GO:0016538,cyclin-dependent protein serine/threonine kinase regulator activity	GO:0007049,cell cycle;GO:0051301,cell division;GO:0006974,DNA damage response;GO:0001701,in utero embryonic development;GO:0044828,negative regulation by host of viral genome replication;GO:2000737,negative regulation of stem cell differentiation;GO:0032786,positive regulation of DNA-templated transcription, elongation;GO:0032968,positive regulation of transcription elongation by RNA polymerase I…
EIF3I_MOUSE	Q9QZD9	Eif3i	Eukaryotic translation initiation factor 3 subunit I	GO:0016282,eukaryotic 43S preinitiation complex;GO:0033290,eukaryotic 48S preinitiation complex;GO:0005852,eukaryotic translation initiation factor 3 complex;GO:0071541,eukaryotic translation initiation factor 3 complex, eIF3m;GO:0045202,synapse	GO:0019899,enzyme binding;GO:0003723,RNA binding;GO:0003743,translation initiation factor activity	GO:0002183,cytoplasmic translational initiation;GO:0001732,formation of cytoplasmic translation initiation complex;GO:0006413,translational initiation
SRPRB_MOUSE	P47758	Srprb	Signal recognition particle receptor subunit beta	GO:0005737,cytoplasm;GO:0005881,cytoplasmic microtubule;GO:0016020,membrane;GO:0005785,signal recognition particle receptor complex;GO:0005789,endoplasmic reticulum membrane	GO:0005525,GTP binding;GO:0031625,ubiquitin protein ligase binding	GO:0045047,protein targeting to ER;GO:0006617,SRP-dependent cotranslational protein targeting to membrane, signal sequence recognition	mmu:20818,path:mmu03060,Protein export
DDX20_MOUSE	Q9JJY4	Ddx20	Probable ATP-dependent RNA helicase DDX20	GO:0005829,cytosol;GO:0097504,Gemini of coiled bodies;GO:0016604,nuclear body;GO:0005654,nucleoplasm;GO:0090571,RNA polymerase II transcription repressor complex;GO:0032797,SMN complex;GO:0034719,SMN-Sm protein complex;GO:0017053,transcription repressor complex	GO:0005524,ATP binding;GO:0016887,ATP hydrolysis activity;GO:0003677,DNA binding;GO:0140297,DNA-binding transcription factor binding;GO:0042826,histone deacetylase binding;GO:0019904,protein domain specific binding;GO:0030674,protein-macromolecule adaptor activity;GO:0003723,RNA binding;GO:0003724,RNA helicase activity;GO:0016787,hydrolase activity	GO:0008285,negative regulation of cell population proliferation;GO:0045892,negative regulation of DNA-templated transcription;GO:0000122,negative regulation of transcription by RNA polymerase II;GO:0048477,oogenesis;GO:0043065,positive regulation of apoptotic process;GO:0050810,regulation of steroid biosynthetic process;GO:0000387,spliceosomal snRNP assembly
UBAP2_MOUSE	Q91VX2	Ubap2	Ubiquitin-associated protein 2	GO:0005694,chromosome;GO:0005737,cytoplasm;GO:0005634,nucleus
GFPT1_MOUSE	P47856	Gfpt1	Glutamine--fructose-6-phosphate aminotransferase [isomerizing] 1		GO:0016597,amino acid binding;GO:0030246,carbohydrate binding;GO:0097367,carbohydrate derivative binding;GO:0004360,glutamine-fructose-6-phosphate transaminase (isomerizing) activity;GO:0042802,identical protein binding	GO:0032922,circadian regulation of gene expression;GO:0006002,fructose 6-phosphate metabolic process;GO:0006042,glucosamine biosynthetic process;GO:0006541,glutamine metabolic process;GO:0045719,negative regulation of glycogen biosynthetic process;GO:0006487,protein N-linked glycosylation;GO:0006048,UDP-N-acetylglucosamine biosynthetic process;GO:0006047,UDP-N-acetylglucosamine metabolic process	mmu:14583,path:mmu00520,Amino sugar and nucleotide sugar metabolism;mmu:14583,path:mmu00250,Alanine, aspartate and glutamate metabolism;mmu:14583,path:mmu05415,Diabetic cardiomyopathy;mmu:14583,path:mmu04931,Insulin resistance
H2A1G_MOUSE	C0HKE5	H2ac11	Histone H2A type 1-G	GO:0043505,CENP-A containing nucleosome;GO:0000786,nucleosome;GO:0005634,nucleus	GO:0003677,DNA binding;GO:0046982,protein heterodimerization activity;GO:0030527,structural constituent of chromatin		mmu:319164,path:mmu04217,Necroptosis;mmu:319164,path:mmu04613,Neutrophil extracellular trap formation;mmu:319164,path:mmu05322,Systemic lupus erythematosus;mmu:319164,path:mmu05034,Alcoholism;mmu:319165,path:mmu04217,Necroptosis;mmu:319165,path:mmu04613,Neutrophil extracellular trap formation;mmu:319165,path:mmu05322,Systemic lupus erythematosus;mmu:319165,path:mmu05034,Alcoholism;mmu:319166,path…
PURA_MOUSE	P42669	Pura	Transcriptional activator protein Pur-alpha	GO:0005737,cytoplasm;GO:0030425,dendrite;GO:0032839,dendrite cytoplasm;GO:0098978,glutamatergic synapse;GO:0043025,neuronal cell body;GO:0005634,nucleus;GO:0098794,postsynapse;GO:0014069,postsynaptic density	GO:0003677,DNA binding;GO:0003700,DNA-binding transcription factor activity;GO:0000981,DNA-binding transcription factor activity, RNA polymerase II-specific;GO:0140297,DNA-binding transcription factor binding;GO:0003690,double-stranded DNA binding;GO:0003691,double-stranded telomeric DNA binding;GO:0000900,mRNA regulatory element binding translation repressor activity;GO:0032422,purine-rich negat…	GO:0008283,cell population proliferation;GO:0098963,dendritic transport of messenger ribonucleoprotein complex;GO:0006268,DNA unwinding involved in DNA replication;GO:0050673,epithelial cell proliferation;GO:0046651,lymphocyte proliferation;GO:0043433,negative regulation of DNA-binding transcription factor activity;GO:0045892,negative regulation of DNA-templated transcription;GO:0000122,negative …
Q99NF7_MOUSE	Q99NF7	Ppm1b	protein-serine/threonine phosphatase	GO:0005829,cytosol;GO:0016020,membrane;GO:0005730,nucleolus;GO:0005634,nucleus	GO:0000287,magnesium ion binding;GO:0030145,manganese ion binding;GO:0017018,myosin phosphatase activity;GO:0004722,protein serine/threonine phosphatase activity	GO:0006499,N-terminal protein myristoylation;GO:0043124,negative regulation of canonical NF-kappaB signal transduction;GO:0050687,negative regulation of defense response to virus;GO:0032688,negative regulation of interferon-beta production;GO:1901223,negative regulation of non-canonical NF-kappaB signal transduction;GO:0090263,positive regulation of canonical Wnt signaling pathway;GO:0006470,prot…	mmu:19043,path:mmu04010,MAPK signaling pathway
XDH_MOUSE	Q00519	Xdh	Xanthine dehydrogenase/oxidase	GO:0005829,cytosol;GO:0005615,extracellular space;GO:0005777,peroxisome;GO:0016529,sarcoplasmic reticulum	GO:0051537,2 iron, 2 sulfur cluster binding;GO:0071949,FAD binding;GO:0050660,flavin adenine dinucleotide binding;GO:0070674,hypoxanthine dehydrogenase activity;GO:0070675,hypoxanthine oxidase activity;GO:0042802,identical protein binding;GO:0005506,iron ion binding;GO:0030151,molybdenum ion binding;GO:0043546,molybdopterin cofactor binding;GO:0050421,nitrite reductase (NO-forming) activity;GO:00…	GO:0006154,adenosine catabolic process;GO:0000255,allantoin metabolic process;GO:0043605,amide catabolic process;GO:0006196,AMP catabolic process;GO:0046059,dAMP catabolic process;GO:0006157,deoxyadenosine catabolic process;GO:0006161,deoxyguanosine catabolic process;GO:0006149,deoxyinosine catabolic process;GO:0046055,dGMP catabolic process;GO:0046038,GMP catabolic process;GO:0006147,guanine cat…	mmu:22436,path:mmu00230,Purine metabolism;mmu:22436,path:mmu00232,Caffeine metabolism;mmu:22436,path:mmu00983,Drug metabolism - other enzymes;mmu:22436,path:mmu04146,Peroxisome
EIF3F_MOUSE	Q9DCH4	Eif3f	Eukaryotic translation initiation factor 3 subunit F	GO:0016282,eukaryotic 43S preinitiation complex;GO:0033290,eukaryotic 48S preinitiation complex;GO:0005852,eukaryotic translation initiation factor 3 complex;GO:0071541,eukaryotic translation initiation factor 3 complex, eIF3m;GO:0045202,synapse	GO:0004843,cysteine-type deubiquitinase activity;GO:0042802,identical protein binding;GO:0140492,metal-dependent deubiquitinase activity;GO:0003743,translation initiation factor activity;GO:0031369,translation initiation factor binding	GO:0001732,formation of cytoplasmic translation initiation complex;GO:0075522,IRES-dependent viral translational initiation;GO:0016579,protein deubiquitination;GO:0006508,proteolysis;GO:0006413,translational initiation
SC31A_MOUSE	Q3UPL0	Sec31a	Protein transport protein Sec31A	GO:0030127,COPII vesicle coat;GO:0030134,COPII-coated ER to Golgi transport vesicle;GO:0005737,cytoplasm;GO:0005829,cytosol;GO:0005783,endoplasmic reticulum;GO:0070971,endoplasmic reticulum exit site;GO:0005789,endoplasmic reticulum membrane;GO:0005768,endosome;GO:0043231,intracellular membrane-bounded organelle;GO:0048471,perinuclear region of cytoplasm;GO:0030120,vesicle coat	GO:0048306,calcium-dependent protein binding;GO:0005198,structural molecule activity	GO:0090110,COPII-coated vesicle cargo loading;GO:0007029,endoplasmic reticulum organization;GO:0006886,intracellular protein transport;GO:0051592,response to calcium ion;GO:0006888,endoplasmic reticulum to Golgi vesicle-mediated transport	mmu:69162,path:mmu04141,Protein processing in endoplasmic reticulum
RBM26_MOUSE	Q6NZN0	Rbm26	RNA-binding protein 26	GO:0005634,nucleus	GO:0046872,metal ion binding;GO:0003723,RNA binding	GO:0006397,mRNA processing
THY1_MOUSE	P01831	Thy1	Thy-1 membrane glycoprotein	GO:0016324,apical plasma membrane;GO:0030673,axolemma;GO:0009986,cell surface;GO:0005829,cytosol;GO:0030425,dendrite;GO:0032590,dendrite membrane;GO:0005783,endoplasmic reticulum;GO:0009897,external side of plasma membrane;GO:0030426,growth cone;GO:0045121,membrane raft;GO:0043209,myelin sheath;GO:0032809,neuronal cell body membrane;GO:0005886,plasma membrane	GO:0019899,enzyme binding;GO:0034235,GPI anchor binding;GO:0005096,GTPase activator activity;GO:0005178,integrin binding;GO:0019901,protein kinase binding	GO:0001525,angiogenesis;GO:0098609,cell-cell adhesion;GO:0007267,cell-cell signaling;GO:0007010,cytoskeleton organization;GO:0048041,focal adhesion assembly;GO:0034113,heterotypic cell-cell adhesion;GO:0007229,integrin-mediated signaling pathway;GO:0050771,negative regulation of axonogenesis;GO:0030336,negative regulation of cell migration;GO:0070571,negative regulation of neuron projection regen…	mmu:21838,path:mmu04670,Leukocyte transendothelial migration
PICAL_MOUSE	Q7M6Y3	Picalm	Phosphatidylinositol-binding clathrin assembly protein	GO:0009986,cell surface;GO:0030132,clathrin coat of coated pit;GO:0005905,clathrin-coated pit;GO:0030136,clathrin-coated vesicle;GO:0005769,early endosome;GO:0005768,endosome;GO:0070381,endosome to plasma membrane transport vesicle;GO:0098894,extrinsic component of presynaptic endocytic zone membrane;GO:0005794,Golgi apparatus;GO:0043231,intracellular membrane-bounded organelle;GO:0016020,membran…	GO:0005545,1-phosphatidylinositol binding;GO:0030276,clathrin binding;GO:0032050,clathrin heavy chain binding;GO:0042802,identical protein binding;GO:0050750,low-density lipoprotein particle receptor binding;GO:0005546,phosphatidylinositol-4,5-bisphosphate binding;GO:0017124,SH3 domain binding;GO:0031267,small GTPase binding;GO:0000149,SNARE binding;GO:0048156,tau protein binding;GO:0005543,phosp…	GO:0150093,amyloid-beta clearance by transcytosis;GO:0007409,axonogenesis;GO:0048268,clathrin coat assembly;GO:0072583,clathrin-dependent endocytosis;GO:0048813,dendrite morphogenesis;GO:0006897,endocytosis;GO:0016197,endosomal transport;GO:0030097,hemopoiesis;GO:0006879,intracellular iron ion homeostasis;GO:0007611,learning or memory;GO:0097753,membrane bending;GO:0060586,multicellular organisma…
HVM63_MOUSE	P84751		Ig heavy chain Mem5 (Fragment)	GO:0005576,extracellular region;GO:0019814,immunoglobulin complex	GO:0003823,antigen binding	GO:0016064,immunoglobulin mediated immune response
P5CR2_MOUSE	Q922Q4	Pycr2	Pyrroline-5-carboxylate reductase 2	GO:0005739,mitochondrion	GO:0004735,pyrroline-5-carboxylate reductase activity	GO:0034599,cellular response to oxidative stress;GO:0055129,L-proline biosynthetic process;GO:0006561,proline biosynthetic process	mmu:69051,path:mmu00330,Arginine and proline metabolism
KV5A7_MOUSE	P01639	Igkv9-120	Immunoglobulin kappa chain variable 9-120	GO:0005615,extracellular space;GO:0019814,immunoglobulin complex		GO:0002250,adaptive immune response;GO:0006955,immune response
PP2AB_MOUSE	P62715	Ppp2cb	Serine/threonine-protein phosphatase 2A catalytic subunit beta isoform	GO:0000775,chromosome, centromeric region;GO:0005737,cytoplasm;GO:0005829,cytosol;GO:0005634,nucleus;GO:0000159,protein phosphatase type 2A complex;GO:0000922,spindle pole	GO:0046872,metal ion binding;GO:0017018,myosin phosphatase activity;GO:0004721,phosphoprotein phosphatase activity;GO:0004722,protein serine/threonine phosphatase activity;GO:0044325,transmembrane transporter binding	GO:0008637,apoptotic mitochondrial changes;GO:0000278,mitotic cell cycle;GO:0010629,negative regulation of gene expression;GO:0046580,negative regulation of Ras protein signal transduction;GO:0010804,negative regulation of tumor necrosis factor-mediated signaling pathway;GO:0043161,proteasome-mediated ubiquitin-dependent protein catabolic process;GO:0010468,regulation of gene expression;GO:004667…	mmu:19053,path:mmu03015,mRNA surveillance pathway;mmu:19053,path:mmu04350,TGF-beta signaling pathway;mmu:19053,path:mmu04390,Hippo signaling pathway;mmu:19053,path:mmu04071,Sphingolipid signaling pathway;mmu:19053,path:mmu04151,PI3K-Akt signaling pathway;mmu:19053,path:mmu04152,AMPK signaling pathway;mmu:19053,path:mmu04140,Autophagy - animal;mmu:19053,path:mmu04136,Autophagy - other;mmu:19053,pa…
2ABA_MOUSE	Q6P1F6	Ppp2r2a	Serine/threonine-protein phosphatase 2A 55 kDa regulatory subunit B alpha isoform	GO:0005829,cytosol;GO:0098978,glutamatergic synapse;GO:0000159,protein phosphatase type 2A complex;GO:0045202,synapse	GO:0051721,protein phosphatase 2A binding;GO:0019888,protein phosphatase regulator activity;GO:0044877,protein-containing complex binding;GO:0048156,tau protein binding	GO:0006470,protein dephosphorylation;GO:0043278,response to morphine	mmu:71978,path:mmu03015,mRNA surveillance pathway;mmu:71978,path:mmu04390,Hippo signaling pathway;mmu:71978,path:mmu04071,Sphingolipid signaling pathway;mmu:71978,path:mmu04151,PI3K-Akt signaling pathway;mmu:71978,path:mmu04152,AMPK signaling pathway;mmu:71978,path:mmu04530,Tight junction;mmu:71978,path:mmu04261,Adrenergic signaling in cardiomyocytes;mmu:71978,path:mmu04728,Dopaminergic synapse;m…
ACL6A_MOUSE	Q9Z2N8	Actl6a	Actin-like protein 6A	GO:0035060,brahma complex;GO:0000785,chromatin;GO:0140288,GBAF complex;GO:0031011,Ino80 complex;GO:0000776,kinetochore;GO:0071564,npBAF complex;GO:0035267,NuA4 histone acetyltransferase complex;GO:0016363,nuclear matrix;GO:0005654,nucleoplasm;GO:0000786,nucleosome;GO:0005634,nucleus;GO:0005886,plasma membrane;GO:0016586,RSC-type complex;GO:0016514,SWI/SNF complex	GO:0003682,chromatin binding	GO:0001825,blastocyst formation;GO:0006338,chromatin remodeling;GO:0006310,DNA recombination;GO:0006281,DNA repair;GO:0045596,negative regulation of cell differentiation;GO:0007399,nervous system development;GO:0003407,neural retina development;GO:0045597,positive regulation of cell differentiation;GO:0008284,positive regulation of cell population proliferation;GO:0045739,positive regulation of D…	mmu:56456,path:mmu04714,Thermogenesis;mmu:56456,path:mmu05225,Hepatocellular carcinoma
PSMD8_MOUSE	Q9CX56	Psmd8	26S proteasome non-ATPase regulatory subunit 8	GO:0005634,nucleus;GO:0022624,proteasome accessory complex;GO:0000502,proteasome complex;GO:0008541,proteasome regulatory particle, lid subcomplex;GO:0005838,proteasome regulatory particle		GO:0043161,proteasome-mediated ubiquitin-dependent protein catabolic process;GO:0006508,proteolysis	mmu:57296,path:mmu03050,Proteasome;mmu:57296,path:mmu05169,Epstein-Barr virus infection;mmu:57296,path:mmu05010,Alzheimer disease;mmu:57296,path:mmu05012,Parkinson disease;mmu:57296,path:mmu05014,Amyotrophic lateral sclerosis;mmu:57296,path:mmu05016,Huntington disease;mmu:57296,path:mmu05017,Spinocerebellar ataxia;mmu:57296,path:mmu05020,Prion disease;mmu:57296,path:mmu05022,Pathways of neurodege…
HYOU1_MOUSE	Q9JKR6	Hyou1	Hypoxia up-regulated protein 1	GO:0034663,endoplasmic reticulum chaperone complex;GO:0005788,endoplasmic reticulum lumen;GO:0005576,extracellular region;GO:0005790,smooth endoplasmic reticulum	GO:0000774,adenyl-nucleotide exchange factor activity;GO:0005524,ATP binding;GO:0140662,ATP-dependent protein folding chaperone	GO:0071456,cellular response to hypoxia;GO:0006888,endoplasmic reticulum to Golgi vesicle-mediated transport;GO:0043066,negative regulation of apoptotic process;GO:1903382,negative regulation of endoplasmic reticulum stress-induced neuron intrinsic apoptotic signaling pathway;GO:1903298,negative regulation of hypoxia-induced intrinsic apoptotic signaling pathway;GO:0034976,response to endoplasmic…
DCPS_MOUSE	Q9DAR7	Dcps	m7GpppX diphosphatase	GO:0005737,cytoplasm;GO:0005829,cytosol;GO:0005739,mitochondrion;GO:0005654,nucleoplasm;GO:0005634,nucleus;GO:0000932,P-body	GO:0140932,5'-(N(7)-methyl 5'-triphosphoguanosine)-[mRNA] diphosphatase activity;GO:0042802,identical protein binding;GO:0000340,RNA 7-methylguanosine cap binding	GO:0000290,deadenylation-dependent decapping of nuclear-transcribed mRNA;GO:0110156,methylguanosine-cap decapping;GO:0045292,mRNA cis splicing, via spliceosome	mmu:69305,path:mmu03018,RNA degradation
HMCS1_MOUSE	Q8JZK9	Hmgcs1	Hydroxymethylglutaryl-CoA synthase, cytoplasmic	GO:0005737,cytoplasm	GO:0004421,hydroxymethylglutaryl-CoA synthase activity;GO:0016853,isomerase activity;GO:0043177,organic acid binding;GO:0042803,protein homodimerization activity;GO:0036094,small molecule binding	GO:0006084,acetyl-CoA metabolic process;GO:0071404,cellular response to low-density lipoprotein particle stimulus;GO:0006695,cholesterol biosynthetic process;GO:0010142,farnesyl diphosphate biosynthetic process, mevalonate pathway;GO:0014074,response to purine-containing compound	mmu:208715,path:mmu00650,Butanoate metabolism;mmu:208715,path:mmu00280,Valine, leucine and isoleucine degradation;mmu:208715,path:mmu00900,Terpenoid backbone biosynthesis;mmu:208715,path:mmu03320,PPAR signaling pathway
E9QN92_MOUSE	E9QN92	Steap3	STEAP family member 3	GO:0005737,cytoplasm;GO:0005768,endosome;GO:0010008,endosome membrane;GO:0005771,multivesicular body;GO:0005886,plasma membrane	GO:0008823,cupric reductase activity;GO:0071949,FAD binding;GO:0052851,ferric-chelate reductase (NADPH) activity;GO:0000293,ferric-chelate reductase activity;GO:0020037,heme binding;GO:0042802,identical protein binding;GO:0046872,metal ion binding	GO:0006915,apoptotic process;GO:0007049,cell cycle;GO:0015677,copper ion import;GO:0051649,establishment of localization in cell;GO:1990182,exosomal secretion;GO:0033212,iron import into cell;GO:0098706,iron ion import across cell outer membrane;GO:0006826,iron ion transport;GO:0043065,positive regulation of apoptotic process;GO:1902167,positive regulation of intrinsic apoptotic signaling pathway…	mmu:68428,path:mmu04216,Ferroptosis;mmu:68428,path:mmu04115,p53 signaling pathway
CBX5_MOUSE	Q61686	Cbx5	Chromobox protein homolog 5	GO:0010369,chromocenter;GO:0000781,chromosome, telomeric region;GO:0000792,heterochromatin;GO:0000118,histone deacetylase complex;GO:0035097,histone methyltransferase complex;GO:0000776,kinetochore;GO:0005730,nucleolus;GO:0005654,nucleoplasm;GO:0005634,nucleus;GO:0005721,pericentric heterochromatin;GO:0016605,PML body;GO:0032991,protein-containing complex;GO:1990904,ribonucleoprotein complex;GO:0…	GO:0003682,chromatin binding;GO:0140297,DNA-binding transcription factor binding;GO:0042826,histone deacetylase binding;GO:0042802,identical protein binding;GO:0035064,methylated histone binding;GO:0044877,protein-containing complex binding;GO:0030674,protein-macromolecule adaptor activity;GO:0043021,ribonucleoprotein complex binding	GO:0006325,chromatin organization;GO:0006974,DNA damage response;GO:0045892,negative regulation of DNA-templated transcription;GO:0000122,negative regulation of transcription by RNA polymerase II
ATLA3_MOUSE	Q91YH5	Atl3	Atlastin-3	GO:0005783,endoplasmic reticulum;GO:0071782,endoplasmic reticulum tubular network;GO:0098826,endoplasmic reticulum tubular network membrane;GO:0016020,membrane	GO:0005525,GTP binding;GO:0003924,GTPase activity;GO:0042802,identical protein binding	GO:0071346,cellular response to type II interferon;GO:0007029,endoplasmic reticulum organization;GO:0007030,Golgi organization;GO:1903373,positive regulation of endoplasmic reticulum tubular network organization;GO:0051260,protein homooligomerization
HS105_MOUSE	Q61699	Hsph1	Heat shock protein 105 kDa	GO:0005737,cytoplasm;GO:0005829,cytosol;GO:0005576,extracellular region;GO:0005654,nucleoplasm;GO:0005634,nucleus;GO:0032991,protein-containing complex	GO:0000774,adenyl-nucleotide exchange factor activity;GO:0043014,alpha-tubulin binding;GO:0005524,ATP binding;GO:0140662,ATP-dependent protein folding chaperone	GO:0051085,chaperone cofactor-dependent protein refolding;GO:0043524,negative regulation of neuron apoptotic process;GO:0045345,positive regulation of MHC class I biosynthetic process;GO:0051135,positive regulation of NK T cell activation;GO:0006457,protein folding;GO:0070507,regulation of microtubule cytoskeleton organization;GO:0006986,response to unfolded protein	mmu:15505,path:mmu04141,Protein processing in endoplasmic reticulum
FSCN1_MOUSE	Q61553	Fscn1	Fascin	GO:0015629,actin cytoskeleton;GO:0005938,cell cortex;GO:0031253,cell projection membrane;GO:0005911,cell-cell junction;GO:0005737,cytoplasm;GO:0005856,cytoskeleton;GO:0005829,cytosol;GO:0030425,dendrite;GO:0030175,filopodium;GO:0030426,growth cone;GO:0030027,lamellipodium;GO:0044393,microspike;GO:0005902,microvillus;GO:0043209,myelin sheath;GO:0002102,podosome;GO:0001726,ruffle;GO:0001725,stress …	GO:0003779,actin binding;GO:0051015,actin filament binding;GO:0030674,protein-macromolecule adaptor activity	GO:0030036,actin cytoskeleton organization;GO:0051017,actin filament bundle assembly;GO:0016477,cell migration;GO:0048870,cell motility;GO:0007043,cell-cell junction assembly;GO:0035089,establishment of apical/basal cell polarity;GO:0007163,establishment or maintenance of cell polarity;GO:0030035,microspike assembly;GO:0030046,parallel actin filament bundle assembly;GO:0090091,positive regulation…	mmu:14086,path:mmu05206,MicroRNAs in cancer
SGPL1_MOUSE	Q8R0X7	Sgpl1	Sphingosine-1-phosphate lyase 1	GO:0005783,endoplasmic reticulum;GO:0005789,endoplasmic reticulum membrane;GO:0016020,membrane	GO:0030170,pyridoxal phosphate binding;GO:0008117,sphinganine-1-phosphate aldolase activity;GO:0016830,carbon-carbon lyase activity	GO:0008209,androgen metabolic process;GO:0097190,apoptotic signaling pathway;GO:0006672,ceramide metabolic process;GO:0008210,estrogen metabolic process;GO:0060325,face morphogenesis;GO:0006631,fatty acid metabolic process;GO:0008585,female gonad development;GO:0010761,fibroblast migration;GO:0030097,hemopoiesis;GO:0001822,kidney development;GO:0033327,Leydig cell differentiation;GO:0001553,lutei…	mmu:20397,path:mmu00600,Sphingolipid metabolism;mmu:20397,path:mmu04071,Sphingolipid signaling pathway
SYFB_MOUSE	Q9WUA2	Farsb	Phenylalanine--tRNA ligase beta subunit	GO:0009328,phenylalanine-tRNA ligase complex	GO:0005524,ATP binding;GO:0000287,magnesium ion binding;GO:0004826,phenylalanine-tRNA ligase activity;GO:0003723,RNA binding	GO:0006432,phenylalanyl-tRNA aminoacylation;GO:0051290,protein heterotetramerization	mmu:23874,path:mmu00970,Aminoacyl-tRNA biosynthesis
KINH_MOUSE	Q61768	Kif5b	Kinesin-1 heavy chain	GO:1904115,axon cytoplasm;GO:0044295,axonal growth cone;GO:0034451,centriolar satellite;GO:0035253,ciliary rootlet;GO:0101004,cytolytic granule membrane;GO:0005737,cytoplasm;GO:0005829,cytosol;GO:0032839,dendrite cytoplasm;GO:0030139,endocytic vesicle;GO:0005871,kinesin complex;GO:0043227,membrane-bounded organelle;GO:0005874,microtubule;GO:0015630,microtubule cytoskeleton;GO:0005739,mitochondrio…	GO:0005524,ATP binding;GO:0016887,ATP hydrolysis activity;GO:0042802,identical protein binding;GO:0008432,JUN kinase binding;GO:0008017,microtubule binding;GO:0099609,microtubule lateral binding;GO:0003777,microtubule motor activity;GO:0008574,plus-end-directed microtubule motor activity;GO:0044877,protein-containing complex binding	GO:0099641,anterograde axonal protein transport;GO:0098971,anterograde dendritic transport of neurotransmitter receptor complex;GO:0007411,axon guidance;GO:0071346,cellular response to type II interferon;GO:0051642,centrosome localization;GO:0007028,cytoplasm organization;GO:0032418,lysosome localization;GO:0007017,microtubule-based process;GO:0006839,mitochondrial transport;GO:0047497,mitochondr…	mmu:16573,path:mmu04144,Endocytosis;mmu:16573,path:mmu04728,Dopaminergic synapse;mmu:16573,path:mmu05223,Non-small cell lung cancer;mmu:16573,path:mmu05132,Salmonella infection;mmu:16573,path:mmu05010,Alzheimer disease;mmu:16573,path:mmu05012,Parkinson disease;mmu:16573,path:mmu05014,Amyotrophic lateral sclerosis;mmu:16573,path:mmu05016,Huntington disease;mmu:16573,path:mmu05020,Prion disease;mmu…
Q8VHM5_MOUSE	Q8VHM5	Hnrnpr	Heterogeneous nuclear ribonucleoprotein R	GO:0043679,axon terminus;GO:0071013,catalytic step 2 spliceosome;GO:0005737,cytoplasm;GO:0030425,dendrite;GO:0030426,growth cone;GO:0005654,nucleoplasm;GO:0005634,nucleus;GO:1990904,ribonucleoprotein complex	GO:0003730,mRNA 3'-UTR binding;GO:0003729,mRNA binding	GO:0061157,mRNA destabilization;GO:0061014,positive regulation of mRNA catabolic process
ANX11_MOUSE	P97384	Anxa11	Annexin A11	GO:0042582,azurophil granule;GO:0062023,collagen-containing extracellular matrix;GO:0005737,cytoplasm;GO:0005829,cytosol;GO:0042470,melanosome;GO:0030496,midbody;GO:0005635,nuclear envelope;GO:0005654,nucleoplasm;GO:0045335,phagocytic vesicle;GO:0042581,specific granule;GO:0005819,spindle	GO:0005509,calcium ion binding;GO:0005544,calcium-dependent phospholipid binding;GO:0048306,calcium-dependent protein binding;GO:0008429,phosphatidylethanolamine binding;GO:0044548,S100 protein binding	GO:0032506,cytokinetic process;GO:0006909,phagocytosis;GO:0051592,response to calcium ion	mmu:11744,path:mmu05014,Amyotrophic lateral sclerosis
G3X977_MOUSE	G3X977	Itih2	Inter-alpha-trypsin inhibitor heavy chain H2	GO:0062023,collagen-containing extracellular matrix;GO:0005576,extracellular region	GO:0005540,hyaluronic acid binding;GO:0004867,serine-type endopeptidase inhibitor activity	GO:0030212,hyaluronan metabolic process
MLP3B_MOUSE	Q9CQV6	Map1lc3b	Microtubule-associated proteins 1A/1B light chain 3B	GO:0044754,autolysosome;GO:0005776,autophagosome;GO:0000421,autophagosome membrane;GO:0030424,axon;GO:0005930,axoneme;GO:0031410,cytoplasmic vesicle;GO:0005829,cytosol;GO:0030425,dendrite;GO:0012505,endomembrane system;GO:0043231,intracellular membrane-bounded organelle;GO:0016020,membrane;GO:0005874,microtubule;GO:0005875,microtubule associated complex;GO:0031966,mitochondrial membrane;GO:000573…	GO:0097001,ceramide binding;GO:0008017,microtubule binding;GO:0008429,phosphatidylethanolamine binding;GO:0019904,protein domain specific binding;GO:0015631,tubulin binding;GO:0031625,ubiquitin protein ligase binding	GO:0000045,autophagosome assembly;GO:0097352,autophagosome maturation;GO:0006914,autophagy;GO:0000422,autophagy of mitochondrion;GO:0006995,cellular response to nitrogen starvation;GO:0009267,cellular response to starvation;GO:0051649,establishment of localization in cell;GO:0016236,macroautophagy;GO:0000423,mitophagy;GO:0070254,mucus secretion;GO:0070257,positive regulation of mucus secretion	mmu:67443,path:mmu04371,Apelin signaling pathway;mmu:67443,path:mmu04140,Autophagy - animal;mmu:67443,path:mmu04137,Mitophagy - animal;mmu:67443,path:mmu04216,Ferroptosis;mmu:67443,path:mmu04621,NOD-like receptor signaling pathway;mmu:67443,path:mmu05167,Kaposi sarcoma-associated herpesvirus infection;mmu:67443,path:mmu05014,Amyotrophic lateral sclerosis;mmu:67443,path:mmu05022,Pathways of neurod…
ODPA_MOUSE	P35486	Pdha1	Pyruvate dehydrogenase E1 component subunit alpha, somatic form, mitochondrial	GO:1902494,catalytic complex;GO:0005967,mitochondrial pyruvate dehydrogenase complex;GO:0005739,mitochondrion;GO:0043209,myelin sheath;GO:0005730,nucleolus;GO:0045254,pyruvate dehydrogenase complex	GO:0004739,pyruvate dehydrogenase (acetyl-transferring) activity;GO:0034604,pyruvate dehydrogenase (NAD+) activity;GO:0004738,pyruvate dehydrogenase activity	GO:0006086,acetyl-CoA biosynthetic process from pyruvate;GO:0006006,glucose metabolic process;GO:0006099,tricarboxylic acid cycle	mmu:18597,path:mmu00010,Glycolysis / Gluconeogenesis;mmu:18597,path:mmu00020,Citrate cycle (TCA cycle);mmu:18597,path:mmu00620,Pyruvate metabolism;mmu:18597,path:mmu04066,HIF-1 signaling pathway;mmu:18597,path:mmu04922,Glucagon signaling pathway;mmu:18597,path:mmu05230,Central carbon metabolism in cancer;mmu:18597,path:mmu05415,Diabetic cardiomyopathy
NPTN_MOUSE	P97300	Nptn	Neuroplastin	GO:0009986,cell surface;GO:0030425,dendrite;GO:0098982,GABA-ergic synapse;GO:0098978,glutamatergic synapse;GO:0001772,immunological synapse;GO:0060077,inhibitory synapse;GO:0098839,postsynaptic density membrane;GO:0048787,presynaptic active zone membrane;GO:0042734,presynaptic membrane;GO:0098685,Schaffer collateral - CA1 synapse;GO:0097060,synaptic membrane;GO:0005886,plasma membrane;GO:0016020,…	GO:0050839,cell adhesion molecule binding;GO:0044325,transmembrane transporter binding;GO:0005105,type 1 fibroblast growth factor receptor binding	GO:0007411,axon guidance;GO:1904861,excitatory synapse assembly;GO:0007156,homophilic cell adhesion via plasma membrane adhesion molecules;GO:0006874,intracellular calcium ion homeostasis;GO:0060291,long-term synaptic potentiation;GO:0050804,modulation of chemical synaptic transmission;GO:0001818,negative regulation of cytokine production;GO:0007204,positive regulation of cytosolic calcium ion co…
1433T_MOUSE	P68254	Ywhaq	14-3-3 protein theta	GO:0005737,cytoplasm;GO:0005829,cytosol;GO:0032991,protein-containing complex;GO:0045202,synapse	GO:0071889,14-3-3 protein binding;GO:0042802,identical protein binding;GO:0019904,protein domain specific binding;GO:0044325,transmembrane transporter binding	GO:0045892,negative regulation of DNA-templated transcription;GO:0034766,negative regulation of monoatomic ion transmembrane transport;GO:0006605,protein targeting;GO:0007165,signal transduction;GO:0007264,small GTPase mediated signal transduction	mmu:22630,path:mmu04390,Hippo signaling pathway;mmu:22630,path:mmu04151,PI3K-Akt signaling pathway;mmu:22630,path:mmu04110,Cell cycle;mmu:22630,path:mmu04114,Oocyte meiosis;mmu:22630,path:mmu05203,Viral carcinogenesis;mmu:22630,path:mmu05161,Hepatitis B;mmu:22630,path:mmu05160,Hepatitis C
B1AVK5_MOUSE	B1AVK5	Col4a6	Collagen, type IV, alpha 6	GO:0005604,basement membrane;GO:0005587,collagen type IV trimer;GO:0062023,collagen-containing extracellular matrix;GO:0005615,extracellular space;GO:0016020,membrane	GO:0005201,extracellular matrix structural constituent;GO:0030020,extracellular matrix structural constituent conferring tensile strength	GO:0071230,cellular response to amino acid stimulus;GO:0038063,collagen-activated tyrosine kinase receptor signaling pathway;GO:0030198,extracellular matrix organization	mmu:94216,path:mmu04151,PI3K-Akt signaling pathway;mmu:94216,path:mmu04512,ECM-receptor interaction;mmu:94216,path:mmu04510,Focal adhesion;mmu:94216,path:mmu04926,Relaxin signaling pathway;mmu:94216,path:mmu04974,Protein digestion and absorption;mmu:94216,path:mmu05200,Pathways in cancer;mmu:94216,path:mmu05222,Small cell lung cancer;mmu:94216,path:mmu05165,Human papillomavirus infection;mmu:9421…
SODC_MOUSE	P08228	Sod1	Superoxide dismutase [Cu-Zn]	GO:1904115,axon cytoplasm;GO:0005737,cytoplasm;GO:0031410,cytoplasmic vesicle;GO:0005829,cytosol;GO:0032839,dendrite cytoplasm;GO:0031045,dense core granule;GO:0005576,extracellular region;GO:0005615,extracellular space;GO:0005764,lysosome;GO:0005758,mitochondrial intermembrane space;GO:0005739,mitochondrion;GO:0043209,myelin sheath;GO:0043025,neuronal cell body;GO:0005654,nucleoplasm;GO:0005634,…	GO:0005507,copper ion binding;GO:0019899,enzyme binding;GO:0042802,identical protein binding;GO:0030346,protein phosphatase 2B binding;GO:0051087,protein-folding chaperone binding;GO:0031267,small GTPase binding;GO:0004784,superoxide dismutase activity;GO:0008270,zinc ion binding	GO:0099610,action potential initiation;GO:0008089,anterograde axonal transport;GO:0006915,apoptotic process;GO:0060088,auditory receptor cell stereocilium organization;GO:0008340,determination of adult lifespan;GO:0035234,ectopic germ cell programmed cell death;GO:0007566,embryo implantation;GO:0010467,gene expression;GO:0006749,glutathione metabolic process;GO:0060047,heart contraction;GO:005066…	mmu:20655,path:mmu04146,Peroxisome;mmu:20655,path:mmu04213,Longevity regulating pathway - multiple species;mmu:20655,path:mmu05208,Chemical carcinogenesis - reactive oxygen species;mmu:20655,path:mmu05012,Parkinson disease;mmu:20655,path:mmu05014,Amyotrophic lateral sclerosis;mmu:20655,path:mmu05016,Huntington disease;mmu:20655,path:mmu05020,Prion disease;mmu:20655,path:mmu05022,Pathways of neuro…
BOP1_MOUSE	P97452	Bop1	Ribosome biogenesis protein BOP1	GO:0005694,chromosome;GO:0005730,nucleolus;GO:0005654,nucleoplasm;GO:0070545,PeBoW complex;GO:0030687,preribosome, large subunit precursor;GO:1990904,ribonucleoprotein complex	GO:0043021,ribonucleoprotein complex binding	GO:0008283,cell population proliferation;GO:0000448,cleavage in ITS2 between 5.8S rRNA and LSU-rRNA of tricistronic rRNA transcript (SSU-rRNA, 5.8S rRNA, LSU-rRNA);GO:0000463,maturation of LSU-rRNA from tricistronic rRNA transcript (SSU-rRNA, 5.8S rRNA, LSU-rRNA);GO:0051726,regulation of cell cycle;GO:1901796,regulation of signal transduction by p53 class mediator;GO:0000027,ribosomal large subun…
PP1G_MOUSE	P63087	Ppp1cc	Serine/threonine-protein phosphatase PP1-gamma catalytic subunit	GO:0000781,chromosome, telomeric region;GO:0032154,cleavage furrow;GO:0005737,cytoplasm;GO:0043197,dendritic spine;GO:0098978,glutamatergic synapse;GO:0000776,kinetochore;GO:0005815,microtubule organizing center;GO:0030496,midbody;GO:0005741,mitochondrial outer membrane;GO:0005739,mitochondrion;GO:0016607,nuclear speck;GO:0005730,nucleolus;GO:0005634,nucleus;GO:0098794,postsynapse;GO:0098793,pres…	GO:0005521,lamin binding;GO:0046872,metal ion binding;GO:0017018,myosin phosphatase activity;GO:0016791,phosphatase activity;GO:0019904,protein domain specific binding;GO:0019901,protein kinase binding;GO:0008157,protein phosphatase 1 binding;GO:0019903,protein phosphatase binding;GO:0004722,protein serine/threonine phosphatase activity;GO:0044877,protein-containing complex binding	GO:0001824,blastocyst development;GO:0007049,cell cycle;GO:0051301,cell division;GO:0032922,circadian regulation of gene expression;GO:0043153,entrainment of circadian clock by photoperiod;GO:0005977,glycogen metabolic process;GO:0030182,neuron differentiation;GO:0060252,positive regulation of glial cell proliferation;GO:0006470,protein dephosphorylation;GO:0042752,regulation of circadian rhythm;…	mmu:19047,path:mmu03015,mRNA surveillance pathway;mmu:19047,path:mmu04390,Hippo signaling pathway;mmu:19047,path:mmu04024,cAMP signaling pathway;mmu:19047,path:mmu04022,cGMP-PKG signaling pathway;mmu:19047,path:mmu04114,Oocyte meiosis;mmu:19047,path:mmu04218,Cellular senescence;mmu:19047,path:mmu04510,Focal adhesion;mmu:19047,path:mmu04810,Regulation of actin cytoskeleton;mmu:19047,path:mmu04611,…
G5E8R2_MOUSE	G5E8R2	Tpm1	Tropomyosin 1, alpha	GO:0015629,actin cytoskeleton;GO:0005884,actin filament;GO:0032059,bleb;GO:0005737,cytoplasm;GO:0005829,cytosol;GO:0005862,muscle thin filament tropomyosin;GO:0030016,myofibril;GO:0032991,protein-containing complex;GO:0032587,ruffle membrane;GO:0001725,stress fiber;GO:0005856,cytoskeleton	GO:0003779,actin binding;GO:0051015,actin filament binding;GO:0008092,cytoskeletal protein binding;GO:0097718,disordered domain specific binding;GO:0042802,identical protein binding;GO:0046982,protein heterodimerization activity;GO:0042803,protein homodimerization activity;GO:0005200,structural constituent of cytoskeleton	GO:0051693,actin filament capping;GO:0007015,actin filament organization;GO:0060048,cardiac muscle contraction;GO:0001701,in utero embryonic development;GO:0030049,muscle filament sliding;GO:0030336,negative regulation of cell migration;GO:1904753,negative regulation of vascular associated smooth muscle cell migration;GO:1904706,negative regulation of vascular associated smooth muscle cell prolif…	mmu:22003,path:mmu04260,Cardiac muscle contraction;mmu:22003,path:mmu04261,Adrenergic signaling in cardiomyocytes;mmu:22003,path:mmu05206,MicroRNAs in cancer;mmu:22003,path:mmu05410,Hypertrophic cardiomyopathy;mmu:22003,path:mmu05414,Dilated cardiomyopathy
DHB4_MOUSE	P51660	Hsd17b4	Peroxisomal multifunctional enzyme type 2	GO:0005739,mitochondrion;GO:0005782,peroxisomal matrix;GO:0005777,peroxisome	GO:0106386,(3R)-hydroxyacyl-CoA dehydrogenase (NAD) activity;GO:0044594,17-beta-hydroxysteroid dehydrogenase (NAD+) activity;GO:0018812,3-hydroxyacyl-CoA dehydratase activity;GO:0003857,3-hydroxyacyl-CoA dehydrogenase activity;GO:0033989,3alpha,7alpha,12alpha-trihydroxy-5beta-cholest-24-enoyl-CoA hydratase activity;GO:0004300,enoyl-CoA hydratase activity;GO:0004303,estradiol 17-beta-dehydrogenase…	GO:0008209,androgen metabolic process;GO:0008210,estrogen metabolic process;GO:0006635,fatty acid beta-oxidation;GO:0036112,medium-chain fatty-acyl-CoA metabolic process;GO:0060009,Sertoli cell development;GO:0000038,very long-chain fatty acid metabolic process;GO:0036111,very long-chain fatty-acyl-CoA metabolic process	mmu:15488,path:mmu00120,Primary bile acid biosynthesis;mmu:15488,path:mmu01040,Biosynthesis of unsaturated fatty acids;mmu:15488,path:mmu04146,Peroxisome
XPO1_MOUSE	Q6P5F9	Xpo1	Exportin-1	GO:0005642,annulate lamellae;GO:0015030,Cajal body;GO:0005737,cytoplasm;GO:0005829,cytosol;GO:0043231,intracellular membrane-bounded organelle;GO:0000776,kinetochore;GO:0031965,nuclear membrane;GO:0005730,nucleolus;GO:0005654,nucleoplasm;GO:0005634,nucleus;GO:0032991,protein-containing complex;GO:1990904,ribonucleoprotein complex	GO:0140297,DNA-binding transcription factor binding;GO:0005049,nuclear export signal receptor activity;GO:0019904,protein domain specific binding;GO:0003723,RNA binding;GO:0031267,small GTPase binding	GO:0006406,mRNA export from nucleus;GO:0000122,negative regulation of transcription by RNA polymerase II;GO:0006913,nucleocytoplasmic transport;GO:0006611,protein export from nucleus;GO:0034504,protein localization to nucleus;GO:0010824,regulation of centrosome duplication;GO:0032434,regulation of proteasomal ubiquitin-dependent protein catabolic process;GO:0042176,regulation of protein catabolic…	mmu:103573,path:mmu03013,Nucleocytoplasmic transport;mmu:103573,path:mmu03008,Ribosome biogenesis in eukaryotes;mmu:103573,path:mmu03250,Viral life cycle - HIV-1;mmu:103573,path:mmu05166,Human T-cell leukemia virus 1 infection;mmu:103573,path:mmu05164,Influenza A
PPID_MOUSE	Q9CR16	Ppid	Peptidyl-prolyl cis-trans isomerase D	GO:0005737,cytoplasm;GO:0005829,cytosol;GO:0005730,nucleolus;GO:0005654,nucleoplasm;GO:0005634,nucleus	GO:0016018,cyclosporin A binding;GO:0019899,enzyme binding;GO:0005528,FK506 binding;GO:0031072,heat shock protein binding;GO:0030544,Hsp70 protein binding;GO:0051879,Hsp90 protein binding;GO:0030331,nuclear estrogen receptor binding;GO:0003755,peptidyl-prolyl cis-trans isomerase activity;GO:0008134,transcription factor binding	GO:0006915,apoptotic process;GO:0071492,cellular response to UV-A;GO:0061077,chaperone-mediated protein folding;GO:0034389,lipid droplet organization;GO:0000122,negative regulation of transcription by RNA polymerase II;GO:0043065,positive regulation of apoptotic process;GO:0050714,positive regulation of protein secretion;GO:0045070,positive regulation of viral genome replication;GO:0006457,protei…	mmu:67738,path:mmu04217,Necroptosis;mmu:67738,path:mmu04218,Cellular senescence;mmu:67738,path:mmu05010,Alzheimer disease;mmu:67738,path:mmu05022,Pathways of neurodegeneration - multiple diseases
H3BL37_MOUSE	H3BL37	Tcof1	Treacle ribosome biogenesis factor 1	GO:0005829,cytosol;GO:0001650,fibrillar center;GO:0005730,nucleolus;GO:0005654,nucleoplasm	GO:0046982,protein heterodimerization activity;GO:0030674,protein-macromolecule adaptor activity;GO:0097110,scaffold protein binding	GO:0014032,neural crest cell development;GO:0014029,neural crest formation;GO:0042790,nucleolar large rRNA transcription by RNA polymerase I;GO:0006417,regulation of translation	mmu:21453,path:mmu03008,Ribosome biogenesis in eukaryotes
UBC12_MOUSE	P61082	Ube2m	NEDD8-conjugating enzyme Ubc12	GO:0005634,nucleus	GO:0005524,ATP binding;GO:0061654,NEDD8 conjugating enzyme activity;GO:0019788,NEDD8 transferase activity;GO:0004842,ubiquitin-protein transferase activity;GO:0016740,transferase activity	GO:0043525,positive regulation of neuron apoptotic process;GO:0036211,protein modification process;GO:0045116,protein neddylation	mmu:22192,path:mmu04120,Ubiquitin mediated proteolysis
SNX9_MOUSE	Q91VH2	Snx9	Sorting nexin-9	GO:0005905,clathrin-coated pit;GO:0030136,clathrin-coated vesicle;GO:0005737,cytoplasm;GO:0031410,cytoplasmic vesicle;GO:0030659,cytoplasmic vesicle membrane;GO:0005829,cytosol;GO:0005886,plasma membrane;GO:0098793,presynapse;GO:0001726,ruffle;GO:0005802,trans-Golgi network	GO:0005545,1-phosphatidylinositol binding;GO:0071933,Arp2/3 complex binding;GO:0042802,identical protein binding;GO:0035091,phosphatidylinositol binding;GO:0042803,protein homodimerization activity;GO:0031625,ubiquitin protein ligase binding	GO:0036089,cleavage furrow formation;GO:0006897,endocytosis;GO:0016197,endosomal transport;GO:0006886,intracellular protein transport;GO:0060988,lipid tube assembly;GO:0000281,mitotic cytokinesis;GO:0097320,plasma membrane tubulation;GO:0030838,positive regulation of actin filament polymerization;GO:0043547,positive regulation of GTPase activity;GO:0051044,positive regulation of membrane protein …	mmu:66616,path:mmu05132,Salmonella infection
PYGB_MOUSE	Q8CI94	Pygb	Glycogen phosphorylase, brain form	GO:0030424,axon;GO:0005737,cytoplasm	GO:0030246,carbohydrate binding;GO:0008184,glycogen phosphorylase activity;GO:0042802,identical protein binding;GO:0102250,linear malto-oligosaccharide phosphorylase activity;GO:0097159,organic cyclic compound binding;GO:0030170,pyridoxal phosphate binding;GO:0102499,SHG alpha-glucan phosphorylase activity	GO:0005980,glycogen catabolic process;GO:0005977,glycogen metabolic process	mmu:110078,path:mmu00500,Starch and sucrose metabolism;mmu:110078,path:mmu04217,Necroptosis;mmu:110078,path:mmu04910,Insulin signaling pathway;mmu:110078,path:mmu04922,Glucagon signaling pathway;mmu:110078,path:mmu04931,Insulin resistance
NEK6_MOUSE	Q9ES70	Nek6	Serine/threonine-protein kinase Nek6	GO:0034451,centriolar satellite;GO:0005737,cytoplasm;GO:0005829,cytosol;GO:0016607,nuclear speck;GO:0005654,nucleoplasm;GO:0005634,nucleus;GO:0032991,protein-containing complex;GO:0000922,spindle pole	GO:0005524,ATP binding;GO:0140297,DNA-binding transcription factor binding;GO:0019894,kinesin binding;GO:0000287,magnesium ion binding;GO:0019901,protein kinase binding;GO:0106310,protein serine kinase activity;GO:0004674,protein serine/threonine kinase activity;GO:0001222,transcription corepressor binding;GO:0031625,ubiquitin protein ligase binding;GO:0004672,protein kinase activity	GO:0006915,apoptotic process;GO:0051301,cell division;GO:0007059,chromosome segregation;GO:0046777,protein autophosphorylation;GO:0006468,protein phosphorylation;GO:0030071,regulation of mitotic metaphase/anaphase transition
A0A2I3BPS1_MOUSE	A0A2I3BPS1	Gmfb	Glia maturation factor beta (Fragment)		GO:0003779,actin binding;GO:0071933,Arp2/3 complex binding;GO:0008083,growth factor activity	GO:0071846,actin filament debranching;GO:0007612,learning;GO:0007626,locomotory behavior;GO:0034316,negative regulation of Arp2/3 complex-mediated actin nucleation
CUL3_MOUSE	Q9JLV5	Cul3	Cullin-3	GO:0005813,centrosome;GO:0031463,Cul3-RING ubiquitin ligase complex;GO:0005737,cytoplasm;GO:0098978,glutamatergic synapse;GO:0005794,Golgi apparatus;GO:0072686,mitotic spindle;GO:0005634,nucleus;GO:0005886,plasma membrane;GO:0005827,polar microtubule;GO:0098794,postsynapse;GO:0036126,sperm flagellum;GO:0000922,spindle pole;GO:0031461,cullin-RING ubiquitin ligase complex	GO:0030332,cyclin binding;GO:0042802,identical protein binding;GO:0005112,Notch binding;GO:0031208,POZ domain binding;GO:0160072,ubiquitin ligase complex scaffold activity;GO:0061630,ubiquitin protein ligase activity;GO:0031625,ubiquitin protein ligase binding	GO:0031145,anaphase-promoting complex-dependent catabolic process;GO:0016477,cell migration;GO:0000902,cell morphogenesis;GO:0030030,cell projection organization;GO:0071230,cellular response to amino acid stimulus;GO:0048208,COPII vesicle coating;GO:0040016,embryonic cleavage;GO:0006888,endoplasmic reticulum to Golgi vesicle-mediated transport;GO:0044346,fibroblast apoptotic process;GO:0007369,ga…	mmu:26554,path:mmu04120,Ubiquitin mediated proteolysis;mmu:26554,path:mmu04340,Hedgehog signaling pathway
IF6_MOUSE	O55135	Eif6	Eukaryotic translation initiation factor 6	GO:0005737,cytoplasm;GO:0005829,cytosol;GO:0005882,intermediate filament;GO:0005638,lamin filament;GO:0005730,nucleolus;GO:0005654,nucleoplasm;GO:0005634,nucleus;GO:0030687,preribosome, large subunit precursor;GO:0045202,synapse	GO:0043023,ribosomal large subunit binding;GO:0043022,ribosome binding;GO:0003743,translation initiation factor activity	GO:1902626,assembly of large subunit precursor of preribosome;GO:0042256,cytosolic ribosome assembly;GO:0000460,maturation of 5.8S rRNA;GO:0000470,maturation of LSU-rRNA;GO:0035278,miRNA-mediated gene silencing by inhibition of translation;GO:0035195,miRNA-mediated post-transcriptional gene silencing;GO:0045727,positive regulation of translation;GO:0042304,regulation of fatty acid biosynthetic pr…	mmu:16418,path:mmu03008,Ribosome biogenesis in eukaryotes
HNRPF_MOUSE	Q9Z2X1	Hnrnpf	Heterogeneous nuclear ribonucleoprotein F	GO:0071013,catalytic step 2 spliceosome;GO:0005829,cytosol;GO:0005654,nucleoplasm;GO:1990904,ribonucleoprotein complex;GO:0045202,synapse	GO:0003723,RNA binding;GO:0003727,single-stranded RNA binding;GO:0017025,TBP-class protein binding;GO:0003676,nucleic acid binding	GO:0006397,mRNA processing;GO:0043484,regulation of RNA splicing;GO:0008380,RNA splicing
CP51A_MOUSE	Q8K0C4	Cyp51a1	Lanosterol 14-alpha demethylase	GO:0001669,acrosomal vesicle;GO:0005789,endoplasmic reticulum membrane	GO:0020037,heme binding;GO:0005506,iron ion binding;GO:0016491,oxidoreductase activity;GO:0008398,sterol 14-demethylase activity	GO:0006695,cholesterol biosynthetic process;GO:0033488,cholesterol biosynthetic process via 24,25-dihydrolanosterol;GO:1900222,negative regulation of amyloid-beta clearance;GO:0042177,negative regulation of protein catabolic process;GO:0050709,negative regulation of protein secretion;GO:0060282,positive regulation of oocyte development;GO:0006694,steroid biosynthetic process;GO:0016125,sterol met…	mmu:13121,path:mmu00100,Steroid biosynthesis
A0A075B5N4_MOUSE	A0A075B5N4	Igkv8-27	Immunoglobulin kappa chain variable 8-27	GO:0005615,extracellular space		GO:0006955,immune response
A0A494BB75_MOUSE	A0A494BB75	Wdr26	WD repeat-containing protein 26	GO:0005737,cytoplasm;GO:0005829,cytosol;GO:0034657,GID complex;GO:0005739,mitochondrion;GO:0005654,nucleoplasm;GO:0005634,nucleus;GO:0000151,ubiquitin ligase complex		GO:0043161,proteasome-mediated ubiquitin-dependent protein catabolic process
ESYT1_MOUSE	Q3U7R1	Esyt1	Extended synaptotagmin-1	GO:0005783,endoplasmic reticulum;GO:0005789,endoplasmic reticulum membrane;GO:0031234,extrinsic component of cytoplasmic side of plasma membrane	GO:0005509,calcium ion binding;GO:0005544,calcium-dependent phospholipid binding;GO:0042802,identical protein binding;GO:0031210,phosphatidylcholine binding;GO:0008429,phosphatidylethanolamine binding;GO:0035091,phosphatidylinositol binding;GO:0120014,phospholipid transfer activity	GO:0061817,endoplasmic reticulum-plasma membrane tethering;GO:0120009,intermembrane lipid transfer;GO:0006869,lipid transport
PSB3_MOUSE	Q9R1P1	Psmb3	Proteasome subunit beta type-3	GO:0005737,cytoplasm;GO:0005829,cytosol;GO:0005654,nucleoplasm;GO:0005634,nucleus;GO:0000502,proteasome complex;GO:0005839,proteasome core complex;GO:0019774,proteasome core complex, beta-subunit complex	GO:0004175,endopeptidase activity	GO:0010498,proteasomal protein catabolic process;GO:0043161,proteasome-mediated ubiquitin-dependent protein catabolic process;GO:0030163,protein catabolic process	mmu:26446,path:mmu03050,Proteasome;mmu:26446,path:mmu05010,Alzheimer disease;mmu:26446,path:mmu05012,Parkinson disease;mmu:26446,path:mmu05014,Amyotrophic lateral sclerosis;mmu:26446,path:mmu05016,Huntington disease;mmu:26446,path:mmu05017,Spinocerebellar ataxia;mmu:26446,path:mmu05020,Prion disease;mmu:26446,path:mmu05022,Pathways of neurodegeneration - multiple diseases
H2AZ_MOUSE	P0C0S6	H2az1	Histone H2A.Z	GO:0000791,euchromatin;GO:0000792,heterochromatin;GO:0000786,nucleosome;GO:0005634,nucleus	GO:0031490,chromatin DNA binding;GO:0003677,DNA binding;GO:0031492,nucleosomal DNA binding;GO:0046982,protein heterodimerization activity;GO:0000978,RNA polymerase II cis-regulatory region sequence-specific DNA binding;GO:0000979,RNA polymerase II core promoter sequence-specific DNA binding;GO:0030527,structural constituent of chromatin	GO:0071392,cellular response to estradiol stimulus;GO:0032869,cellular response to insulin stimulus;GO:0006325,chromatin organization;GO:0045944,positive regulation of transcription by RNA polymerase II	mmu:51788,path:mmu04217,Necroptosis;mmu:51788,path:mmu04613,Neutrophil extracellular trap formation;mmu:51788,path:mmu05322,Systemic lupus erythematosus;mmu:51788,path:mmu05034,Alcoholism
UTP6_MOUSE	Q8VCY6	Utp6	U3 small nucleolar RNA-associated protein 6 homolog	GO:0005694,chromosome;GO:0005730,nucleolus;GO:0034388,Pwp2p-containing subcomplex of 90S preribosome;GO:0032040,small-subunit processome	GO:0030515,snoRNA binding	GO:0000462,maturation of SSU-rRNA from tricistronic rRNA transcript (SSU-rRNA, 5.8S rRNA, LSU-rRNA);GO:0042274,ribosomal small subunit biogenesis	mmu:216987,path:mmu03008,Ribosome biogenesis in eukaryotes
RGAP1_MOUSE	Q9WVM1	Racgap1	Rac GTPase-activating protein 1	GO:0001669,acrosomal vesicle;GO:0097149,centralspindlin complex;GO:0032154,cleavage furrow;GO:0009898,cytoplasmic side of plasma membrane;GO:0090543,Flemming body;GO:0030496,midbody;GO:0072686,mitotic spindle;GO:0005654,nucleoplasm;GO:0005634,nucleus;GO:0005819,spindle;GO:0051233,spindle midzone	GO:0043014,alpha-tubulin binding;GO:0048487,beta-tubulin binding;GO:0043015,gamma-tubulin binding;GO:0005096,GTPase activator activity;GO:0046872,metal ion binding;GO:0008017,microtubule binding;GO:0005547,phosphatidylinositol-3,4,5-trisphosphate binding;GO:0019901,protein kinase binding	GO:0000915,actomyosin contractile ring assembly;GO:0030218,erythrocyte differentiation;GO:0000281,mitotic cytokinesis;GO:0051256,mitotic spindle midzone assembly;GO:0006811,monoatomic ion transport;GO:0007405,neuroblast proliferation;GO:0032467,positive regulation of cytokinesis;GO:0051988,regulation of attachment of spindle microtubules to kinetochore;GO:0045995,regulation of embryonic developme…
THIKB_MOUSE	Q8VCH0	Acaa1b	3-ketoacyl-CoA thiolase B, peroxisomal	GO:0005739,mitochondrion;GO:0005777,peroxisome	GO:0008775,acetate CoA-transferase activity;GO:0003985,acetyl-CoA C-acetyltransferase activity;GO:0003988,acetyl-CoA C-acyltransferase activity;GO:0050633,acetyl-CoA C-myristoyltransferase activity;GO:0016401,palmitoyl-CoA oxidase activity	GO:0008206,bile acid metabolic process;GO:0006635,fatty acid beta-oxidation;GO:0033540,fatty acid beta-oxidation using acyl-CoA oxidase;GO:0010124,phenylacetate catabolic process;GO:0000038,very long-chain fatty acid metabolic process	mmu:235674,path:mmu00071,Fatty acid degradation;mmu:235674,path:mmu00592,alpha-Linolenic acid metabolism;mmu:235674,path:mmu01040,Biosynthesis of unsaturated fatty acids;mmu:235674,path:mmu00280,Valine, leucine and isoleucine degradation;mmu:235674,path:mmu04146,Peroxisome;mmu:235674,path:mmu03320,PPAR signaling pathway
S61A1_MOUSE	P61620	Sec61a1	Protein transport protein Sec61 subunit alpha isoform 1	GO:0005789,endoplasmic reticulum membrane;GO:0016020,membrane;GO:0030670,phagocytic vesicle membrane;GO:0005784,Sec61 translocon complex	GO:0005262,calcium channel activity;GO:0008320,protein transmembrane transporter activity;GO:0043022,ribosome binding;GO:0005048,signal sequence binding;GO:0022857,transmembrane transporter activity	GO:0006613,cotranslational protein targeting to membrane;GO:0007029,endoplasmic reticulum organization;GO:0006620,post-translational protein targeting to endoplasmic reticulum membrane;GO:0031204,post-translational protein targeting to membrane, translocation;GO:0039019,pronephric nephron development;GO:0045048,protein insertion into ER membrane;GO:0006614,SRP-dependent cotranslational protein ta…	mmu:53421,path:mmu03060,Protein export;mmu:53421,path:mmu04141,Protein processing in endoplasmic reticulum;mmu:53421,path:mmu04145,Phagosome
TBCD_MOUSE	Q8BYA0	Tbcd	Tubulin-specific chaperone D	GO:0005912,adherens junction;GO:0005923,bicellular tight junction;GO:0005813,centrosome;GO:0005737,cytoplasm;GO:0016328,lateral plasma membrane	GO:0048487,beta-tubulin binding;GO:0005096,GTPase activator activity	GO:0034333,adherens junction assembly;GO:0070830,bicellular tight junction assembly;GO:0048667,cell morphogenesis involved in neuron differentiation;GO:0000226,microtubule cytoskeleton organization;GO:0000278,mitotic cell cycle;GO:0010812,negative regulation of cell-substrate adhesion;GO:0031115,negative regulation of microtubule polymerization;GO:0007023,post-chaperonin tubulin folding pathway;G…
CD109_MOUSE	Q8R422	Cd109	CD109 antigen	GO:0005829,cytosol;GO:0005615,extracellular space;GO:0005886,plasma membrane;GO:0098552,side of membrane	GO:0004867,serine-type endopeptidase inhibitor activity;GO:0050431,transforming growth factor beta binding	GO:0001942,hair follicle development;GO:0043616,keratinocyte proliferation;GO:0010839,negative regulation of keratinocyte proliferation;GO:0001933,negative regulation of protein phosphorylation;GO:2000647,negative regulation of stem cell proliferation;GO:0030512,negative regulation of transforming growth factor beta receptor signaling pathway;GO:0061045,negative regulation of wound healing;GO:007…
A0A0A6YW37_MOUSE	A0A0A6YW37	Ighv1-9	Immunoglobulin heavy variable V1-9 (Fragment)	GO:0019814,immunoglobulin complex;GO:0005576,extracellular region	GO:0003823,antigen binding	GO:0016064,immunoglobulin mediated immune response
THIL_MOUSE	Q8QZT1	Acat1	Acetyl-CoA acetyltransferase, mitochondrial	GO:0005783,endoplasmic reticulum;GO:0005743,mitochondrial inner membrane;GO:0005759,mitochondrial matrix;GO:0005739,mitochondrion	GO:0003985,acetyl-CoA C-acetyltransferase activity;GO:0016453,C-acetyltransferase activity;GO:0034736,cholesterol O-acyltransferase activity;GO:0120225,coenzyme A binding;GO:0019899,enzyme binding;GO:0042802,identical protein binding;GO:0030955,potassium ion binding	GO:0006085,acetyl-CoA biosynthetic process;GO:0046356,acetyl-CoA catabolic process;GO:0060612,adipose tissue development;GO:0015937,coenzyme A biosynthetic process;GO:0015936,coenzyme A metabolic process;GO:0006635,fatty acid beta-oxidation;GO:0006550,isoleucine catabolic process;GO:0046952,ketone body catabolic process;GO:0001889,liver development;GO:0072229,metanephric proximal convoluted tubul…	mmu:110446,path:mmu00620,Pyruvate metabolism;mmu:110446,path:mmu00630,Glyoxylate and dicarboxylate metabolism;mmu:110446,path:mmu00650,Butanoate metabolism;mmu:110446,path:mmu00071,Fatty acid degradation;mmu:110446,path:mmu00280,Valine, leucine and isoleucine degradation;mmu:110446,path:mmu00310,Lysine degradation;mmu:110446,path:mmu00380,Tryptophan metabolism;mmu:110446,path:mmu00900,Terpenoid b…
SF3B3_MOUSE	Q921M3	Sf3b3	Splicing factor 3B subunit 3	GO:0071013,catalytic step 2 spliceosome;GO:0005730,nucleolus;GO:0005654,nucleoplasm;GO:0005634,nucleus;GO:0000124,SAGA complex;GO:0005689,U12-type spliceosomal complex;GO:0005686,U2 snRNP;GO:0071005,U2-type precatalytic spliceosome;GO:0005684,U2-type spliceosomal complex	GO:0044877,protein-containing complex binding;GO:0030620,U2 snRNA binding	GO:0000398,mRNA splicing, via spliceosome;GO:0042177,negative regulation of protein catabolic process;GO:0045893,positive regulation of DNA-templated transcription;GO:0006282,regulation of DNA repair;GO:0043484,regulation of RNA splicing	mmu:101943,path:mmu03040,Spliceosome
SMD1_MOUSE	P62315	Snrpd1	Small nuclear ribonucleoprotein Sm D1	GO:0071013,catalytic step 2 spliceosome;GO:0000243,commitment complex;GO:0005737,cytoplasm;GO:0005829,cytosol;GO:0034709,methylosome;GO:0005634,nucleus;GO:0034715,pICln-Sm protein complex;GO:0071011,precatalytic spliceosome;GO:0034719,SMN-Sm protein complex;GO:0005681,spliceosomal complex;GO:0097526,spliceosomal tri-snRNP complex;GO:0005685,U1 snRNP;GO:0005689,U12-type spliceosomal complex;GO:000…	GO:0003723,RNA binding;GO:1990446,U1 snRNP binding	GO:0000398,mRNA splicing, via spliceosome;GO:0000387,spliceosomal snRNP assembly;GO:0006396,RNA processing	mmu:20641,path:mmu03040,Spliceosome;mmu:20641,path:mmu05322,Systemic lupus erythematosus
LMAN1_MOUSE	Q9D0F3	Lman1	Protein ERGIC-53	GO:0062023,collagen-containing extracellular matrix;GO:0030134,COPII-coated ER to Golgi transport vesicle;GO:0005783,endoplasmic reticulum;GO:0005789,endoplasmic reticulum membrane;GO:0005793,endoplasmic reticulum-Golgi intermediate compartment;GO:0033116,endoplasmic reticulum-Golgi intermediate compartment membrane;GO:0005794,Golgi apparatus;GO:0000139,Golgi membrane;GO:0030017,sarcomere;GO:0016…	GO:0042802,identical protein binding;GO:0005537,mannose binding;GO:0046872,metal ion binding	GO:0007029,endoplasmic reticulum organization;GO:0006888,endoplasmic reticulum to Golgi vesicle-mediated transport;GO:0007030,Golgi organization;GO:0010638,positive regulation of organelle organization;GO:0015031,protein transport	mmu:70361,path:mmu04141,Protein processing in endoplasmic reticulum
PDXK_MOUSE	Q8K183	Pdxk	Pyridoxal kinase	GO:0005829,cytosol;GO:0005654,nucleoplasm	GO:0005524,ATP binding;GO:0031403,lithium ion binding;GO:0000287,magnesium ion binding;GO:0097159,organic cyclic compound binding;GO:0016773,phosphotransferase activity, alcohol group as acceptor;GO:0030955,potassium ion binding;GO:0042803,protein homodimerization activity;GO:0070280,pyridoxal binding;GO:0008478,pyridoxal kinase activity;GO:0030170,pyridoxal phosphate binding;GO:0036094,small mol…	GO:0043066,negative regulation of apoptotic process;GO:0016310,phosphorylation;GO:0009443,pyridoxal 5'-phosphate salvage;GO:0042817,pyridoxal metabolic process;GO:0042823,pyridoxal phosphate biosynthetic process;GO:0042822,pyridoxal phosphate metabolic process;GO:0042818,pyridoxamine metabolic process;GO:0008614,pyridoxine metabolic process	mmu:216134,path:mmu00750,Vitamin B6 metabolism
CKAP5_MOUSE	A2AGT5	Ckap5	Cytoskeleton-associated protein 5	GO:0005813,centrosome;GO:0005737,cytoplasm;GO:0030425,dendrite;GO:0000776,kinetochore;GO:0071598,neuronal ribonucleoprotein granule;GO:0005730,nucleolus;GO:0043204,perikaryon;GO:0005886,plasma membrane;GO:0098794,postsynapse;GO:0032991,protein-containing complex;GO:0000922,spindle pole;GO:0035371,microtubule plus-end	GO:0008017,microtubule binding;GO:0061863,microtubule plus end polymerase;GO:0051010,microtubule plus-end binding;GO:0043021,ribonucleoprotein complex binding	GO:0051301,cell division;GO:0032289,central nervous system myelin formation;GO:0007098,centrosome cycle;GO:0051298,centrosome duplication;GO:0002181,cytoplasmic translation;GO:0097062,dendritic spine maintenance;GO:0030951,establishment or maintenance of microtubule cytoskeleton polarity;GO:0060079,excitatory postsynaptic potential;GO:0046959,habituation;GO:0007626,locomotory behavior;GO:0060291,…
TOP2A_MOUSE	Q01320	Top2a	DNA topoisomerase 2-alpha	GO:0005814,centriole;GO:0000775,chromosome, centromeric region;GO:0000793,condensed chromosome;GO:0005737,cytoplasm;GO:0009330,DNA topoisomerase type II (double strand cut, ATP-hydrolyzing) complex;GO:0001673,male germ cell nucleus;GO:0000228,nuclear chromosome;GO:0005730,nucleolus;GO:0005654,nucleoplasm;GO:0005634,nucleus;GO:0032991,protein-containing complex;GO:1990904,ribonucleoprotein complex	GO:0005524,ATP binding;GO:0008094,ATP-dependent activity, acting on DNA;GO:0003682,chromatin binding;GO:0003677,DNA binding;GO:0008301,DNA binding, bending;GO:0003916,DNA topoisomerase activity;GO:0003918,DNA topoisomerase type II (double strand cut, ATP-hydrolyzing) activity;GO:0000287,magnesium ion binding;GO:0046982,protein heterodimerization activity;GO:0042803,protein homodimerization activi…	GO:0030263,apoptotic chromosome condensation;GO:0030261,chromosome condensation;GO:0007059,chromosome segregation;GO:0006974,DNA damage response;GO:0006266,DNA ligation;GO:0006265,DNA topological change;GO:0040016,embryonic cleavage;GO:0051309,female meiosis chromosome separation;GO:0007143,female meiotic nuclear division;GO:0002244,hematopoietic progenitor cell differentiation;GO:1905463,negativ…	mmu:21973,path:mmu01524,Platinum drug resistance
A0A0A6YW53_MOUSE	A0A0A6YW53	Map4k4	non-specific serine/threonine protein kinase	GO:0005737,cytoplasm;GO:0005925,focal adhesion	GO:0005524,ATP binding;GO:0004111,creatine kinase activity;GO:0008017,microtubule binding;GO:0106310,protein serine kinase activity;GO:0004674,protein serine/threonine kinase activity;GO:0004672,protein kinase activity	GO:0035556,intracellular signal transduction;GO:0000165,MAPK cascade;GO:0043066,negative regulation of apoptotic process;GO:0061179,negative regulation of insulin secretion involved in cellular response to glucose stimulus;GO:0010977,negative regulation of neuron projection development;GO:0070571,negative regulation of neuron projection regeneration;GO:0048812,neuron projection morphogenesis;GO:0…	mmu:26921,path:mmu04010,MAPK signaling pathway
ZFHX3_MOUSE	Q61329	Zfhx3	Zinc finger homeobox protein 3	GO:0005737,cytoplasm;GO:0005739,mitochondrion;GO:0016604,nuclear body;GO:0005654,nucleoplasm;GO:0005634,nucleus;GO:0005667,transcription regulator complex	GO:0000981,DNA-binding transcription factor activity, RNA polymerase II-specific;GO:0001227,DNA-binding transcription repressor activity, RNA polymerase II-specific;GO:0019899,enzyme binding;GO:0000978,RNA polymerase II cis-regulatory region sequence-specific DNA binding;GO:0000976,transcription cis-regulatory region binding;GO:0008270,zinc ion binding	GO:0032922,circadian regulation of gene expression;GO:0007517,muscle organ development;GO:0045662,negative regulation of myoblast differentiation;GO:0000122,negative regulation of transcription by RNA polymerase II;GO:0045785,positive regulation of cell adhesion;GO:0045893,positive regulation of DNA-templated transcription;GO:0045663,positive regulation of myoblast differentiation;GO:0045944,posi…	mmu:11906,path:mmu04550,Signaling pathways regulating pluripotency of stem cells
Q5SX75_MOUSE	Q5SX75	P4ha2	procollagen-proline 4-dioxygenase	GO:0005829,cytosol;GO:0005783,endoplasmic reticulum;GO:0005788,endoplasmic reticulum lumen;GO:0043231,intracellular membrane-bounded organelle;GO:0005654,nucleoplasm;GO:0016222,procollagen-proline 4-dioxygenase complex;GO:0016020,membrane	GO:0005506,iron ion binding;GO:0031418,L-ascorbic acid binding;GO:0004656,procollagen-proline 4-dioxygenase activity		mmu:18452,path:mmu00330,Arginine and proline metabolism
CDIPT_MOUSE	Q8VDP6	Cdipt	CDP-diacylglycerol--inositol 3-phosphatidyltransferase	GO:0005789,endoplasmic reticulum membrane;GO:0005794,Golgi apparatus;GO:0016020,membrane;GO:0005886,plasma membrane	GO:0043178,alcohol binding;GO:0030246,carbohydrate binding;GO:0003881,CDP-diacylglycerol-inositol 3-phosphatidyltransferase activity;GO:0019992,diacylglycerol binding;GO:0030145,manganese ion binding;GO:0016780,phosphotransferase activity, for other substituted phosphate groups	GO:0046341,CDP-diacylglycerol metabolic process;GO:0006661,phosphatidylinositol biosynthetic process;GO:0008654,phospholipid biosynthetic process	mmu:52858,path:mmu00562,Inositol phosphate metabolism;mmu:52858,path:mmu00564,Glycerophospholipid metabolism;mmu:52858,path:mmu04070,Phosphatidylinositol signaling system
VPS35_MOUSE	Q9EQH3	Vps35	Vacuolar protein sorting-associated protein 35	GO:0005737,cytoplasm;GO:0005829,cytosol;GO:0098691,dopaminergic synapse;GO:0005769,early endosome;GO:0005768,endosome;GO:0010008,endosome membrane;GO:0098978,glutamatergic synapse;GO:0005770,late endosome;GO:0005764,lysosome;GO:0016020,membrane;GO:0005739,mitochondrion;GO:0099073,mitochondrion-derived vesicle;GO:0043005,neuron projection;GO:0043025,neuronal cell body;GO:0048471,perinuclear region…	GO:0031748,D1 dopamine receptor binding	GO:0032456,endocytic recycling;GO:0006886,intracellular protein transport;GO:0007040,lysosome organization;GO:0043653,mitochondrial fragmentation involved in apoptotic process;GO:0099074,mitochondrion to lysosome transport;GO:0050804,modulation of chemical synaptic transmission;GO:0010629,negative regulation of gene expression;GO:0050728,negative regulation of inflammatory response;GO:1902823,neg…	mmu:65114,path:mmu04144,Endocytosis
SCMC1_MOUSE	Q8BMD8	Slc25a24	Mitochondrial adenyl nucleotide antiporter SLC25A24	GO:0016020,membrane;GO:0005743,mitochondrial inner membrane;GO:0005739,mitochondrion	GO:0000295,adenine nucleotide transmembrane transporter activity;GO:0140988,ADP;GO:0005347,ATP transmembrane transporter activity;GO:0140987,ATP;GO:0005509,calcium ion binding	GO:0051503,adenine nucleotide transport;GO:0015866,ADP transport;GO:0015867,ATP transport;GO:0071277,cellular response to calcium ion;GO:0034599,cellular response to oxidative stress;GO:1990544,mitochondrial ATP transmembrane transport;GO:0006839,mitochondrial transport
TOP3B_MOUSE	Q9Z321	Top3b	DNA topoisomerase 3-beta-1	GO:0000793,condensed chromosome;GO:0140225,DNA topoisomerase III-beta-TDRD3 complex;GO:0005634,nucleus	GO:0003677,DNA binding;GO:0003916,DNA topoisomerase activity;GO:0003917,DNA topoisomerase type I (single strand cut, ATP-independent) activity	GO:0007059,chromosome segregation;GO:0006265,DNA topological change	mmu:21976,path:mmu03440,Homologous recombination;mmu:21976,path:mmu03460,Fanconi anemia pathway
ACSL3_MOUSE	Q9CZW4	Acsl3	Fatty acid CoA ligase Acsl3	GO:0005783,endoplasmic reticulum;GO:0005789,endoplasmic reticulum membrane;GO:0005794,Golgi apparatus;GO:0005811,lipid droplet;GO:0005741,mitochondrial outer membrane;GO:0048471,perinuclear region of cytoplasm;GO:0005778,peroxisomal membrane;GO:0005886,plasma membrane;GO:0016020,membrane	GO:0047676,arachidonate-CoA ligase activity;GO:0005524,ATP binding;GO:0004467,long-chain fatty acid-CoA ligase activity;GO:0031956,medium-chain fatty acid-CoA ligase activity;GO:0019904,protein domain specific binding;GO:0019901,protein kinase binding	GO:0006633,fatty acid biosynthetic process;GO:0044539,long-chain fatty acid import into cell;GO:0001676,long-chain fatty acid metabolic process;GO:0035336,long-chain fatty-acyl-CoA metabolic process;GO:0030182,neuron differentiation;GO:0042998,positive regulation of Golgi to plasma membrane protein transport;GO:2001247,positive regulation of phosphatidylcholine biosynthetic process;GO:0051047,pos…	mmu:74205,path:mmu00061,Fatty acid biosynthesis;mmu:74205,path:mmu00071,Fatty acid degradation;mmu:74205,path:mmu04146,Peroxisome;mmu:74205,path:mmu04216,Ferroptosis;mmu:74205,path:mmu04920,Adipocytokine signaling pathway;mmu:74205,path:mmu03320,PPAR signaling pathway;mmu:74205,path:mmu04714,Thermogenesis
HINT1_MOUSE	P70349	Hint1	Adenosine 5'-monophosphoramidase HINT1	GO:0005737,cytoplasm;GO:0005829,cytosol;GO:0000118,histone deacetylase complex;GO:0005654,nucleoplasm;GO:0005634,nucleus;GO:0005886,plasma membrane;GO:0016020,membrane	GO:0043530,adenosine 5'-monophosphoramidase activity;GO:0016929,deSUMOylase activity;GO:0016787,hydrolase activity;GO:0000166,nucleotide binding;GO:0003824,catalytic activity	GO:0072332,intrinsic apoptotic signaling pathway by p53 class mediator;GO:0050850,positive regulation of calcium-mediated signaling;GO:0016926,protein desumoylation;GO:0006508,proteolysis;GO:0009154,purine ribonucleotide catabolic process;GO:0006355,regulation of DNA-templated transcription
CNN2_MOUSE	Q08093	Cnn2	Calponin-2	GO:0015629,actin cytoskeleton;GO:0001725,stress fiber	GO:0051015,actin filament binding;GO:0005516,calmodulin binding;GO:0003779,actin binding	GO:0007015,actin filament organization;GO:0031032,actomyosin structure organization;GO:0071260,cellular response to mechanical stimulus;GO:0051649,establishment of localization in cell;GO:0030097,hemopoiesis;GO:1905517,macrophage migration;GO:1905522,negative regulation of macrophage migration;GO:0050765,negative regulation of phagocytosis;GO:0006909,phagocytosis;GO:0010628,positive regulation of…
SRSF7_MOUSE	Q8BL97	Srsf7	Serine/arginine-rich splicing factor 7	GO:0005737,cytoplasm;GO:0016607,nuclear speck;GO:0005654,nucleoplasm	GO:0003729,mRNA binding;GO:0019904,protein domain specific binding;GO:0008270,zinc ion binding;GO:0003676,nucleic acid binding;GO:0003723,RNA binding	GO:1990830,cellular response to leukemia inhibitory factor;GO:0000398,mRNA splicing, via spliceosome;GO:0051028,mRNA transport;GO:0048025,negative regulation of mRNA splicing, via spliceosome;GO:0008380,RNA splicing;GO:0006397,mRNA processing	mmu:225027,path:mmu03040,Spliceosome;mmu:225027,path:mmu05168,Herpes simplex virus 1 infection;mmu:225027,path:mmu05014,Amyotrophic lateral sclerosis
E9Q6R7_MOUSE	E9Q6R7	Utrn	Utrophin	GO:0005737,cytoplasm;GO:0016010,dystrophin-associated glycoprotein complex;GO:0030175,filopodium;GO:0031527,filopodium membrane;GO:0031594,neuromuscular junction;GO:0005654,nucleoplasm;GO:0005886,plasma membrane;GO:0032991,protein-containing complex;GO:0042383,sarcolemma;GO:0045202,synapse;GO:0070938,contractile ring;GO:0005856,cytoskeleton;GO:0005829,cytosol;GO:0045211,postsynaptic membrane	GO:0003779,actin binding;GO:0005178,integrin binding;GO:0019901,protein kinase binding;GO:0017166,vinculin binding;GO:0008270,zinc ion binding	GO:0007527,adult somatic muscle development;GO:0001954,positive regulation of cell-matrix adhesion;GO:0099536,synaptic signaling
ACACA_MOUSE	Q5SWU9	Acaca	Acetyl-CoA carboxylase 1	GO:0015629,actin cytoskeleton;GO:0005829,cytosol;GO:0001650,fibrillar center;GO:0005739,mitochondrion	GO:0003989,acetyl-CoA carboxylase activity;GO:0005524,ATP binding;GO:0009374,biotin binding;GO:0042802,identical protein binding;GO:0019900,kinase binding;GO:0046872,metal ion binding;GO:0016874,ligase activity	GO:0006084,acetyl-CoA metabolic process;GO:0071380,cellular response to prostaglandin E stimulus;GO:0006633,fatty acid biosynthetic process;GO:0008610,lipid biosynthetic process;GO:0055088,lipid homeostasis;GO:0006629,lipid metabolic process;GO:2001295,malonyl-CoA biosynthetic process;GO:0051289,protein homotetramerization;GO:0019538,protein metabolic process;GO:0014070,response to organic cyclic…	mmu:107476,path:mmu00620,Pyruvate metabolism;mmu:107476,path:mmu00640,Propanoate metabolism;mmu:107476,path:mmu00061,Fatty acid biosynthesis;mmu:107476,path:mmu04152,AMPK signaling pathway;mmu:107476,path:mmu04910,Insulin signaling pathway;mmu:107476,path:mmu04922,Glucagon signaling pathway;mmu:107476,path:mmu04936,Alcoholic liver disease
A6H644_MOUSE	A6H644	Ppp1r12b	Protein phosphatase 1 regulatory subunit	GO:0031672,A band;GO:0005737,cytoplasm;GO:0001725,stress fiber;GO:0030018,Z disc	GO:0004857,enzyme inhibitor activity;GO:0019208,phosphatase regulator activity;GO:0019901,protein kinase binding	GO:0007165,signal transduction	mmu:329251,path:mmu04510,Focal adhesion;mmu:329251,path:mmu04810,Regulation of actin cytoskeleton;mmu:329251,path:mmu04921,Oxytocin signaling pathway;mmu:329251,path:mmu04270,Vascular smooth muscle contraction;mmu:329251,path:mmu05205,Proteoglycans in cancer
Q3UE92_MOUSE	Q3UE92	Xpnpep1	X-prolyl aminopeptidase (aminopeptidase P) 1, soluble	GO:0005737,cytoplasm;GO:0005829,cytosol;GO:0110165,cellular anatomical entity	GO:0004177,aminopeptidase activity;GO:0030145,manganese ion binding;GO:0070006,metalloaminopeptidase activity;GO:0042803,protein homodimerization activity;GO:0046872,metal ion binding	GO:0010815,bradykinin catabolic process;GO:0043069,negative regulation of programmed cell death;GO:0006508,proteolysis
A0A1B0GSG5_MOUSE	A0A1B0GSG5	Rnh1	Ribonuclease inhibitor	GO:0032311,angiogenin-PRI complex;GO:0005829,cytosol;GO:0030027,lamellipodium;GO:0005654,nucleoplasm;GO:0005886,plasma membrane;GO:0005737,cytoplasm	GO:0008428,ribonuclease inhibitor activity	GO:0016477,cell migration;GO:0045765,regulation of angiogenesis;GO:0034315,regulation of Arp2/3 complex-mediated actin nucleation
E9Q1G8_MOUSE	E9Q1G8	Septin7	Septin	GO:0043679,axon terminus;GO:0005930,axoneme;GO:0005938,cell cortex;GO:0032153,cell division site;GO:0032154,cleavage furrow;GO:0098978,glutamatergic synapse;GO:0000776,kinetochore;GO:0015630,microtubule cytoskeleton;GO:0030496,midbody;GO:0043209,myelin sheath;GO:0043005,neuron projection;GO:0043025,neuronal cell body;GO:0097730,non-motile cilium;GO:0005634,nucleus;GO:0150050,postsynaptic septin c…	GO:0005525,GTP binding;GO:0003924,GTPase activity;GO:0042802,identical protein binding;GO:0060090,molecular adaptor activity;GO:0099186,structural constituent of postsynapse	GO:0060271,cilium assembly;GO:0048668,collateral sprouting;GO:0030865,cortical cytoskeleton organization;GO:0061640,cytoskeleton-dependent cytokinesis;GO:0060997,dendritic spine morphogenesis;GO:0000281,mitotic cytokinesis;GO:1902857,positive regulation of non-motile cilium assembly;GO:0099173,postsynapse organization;GO:0031270,pseudopodium retraction;GO:0016476,regulation of embryonic cell shap…
B1AUX2_MOUSE	B1AUX2	Hcfc1	Host cell factor C1	GO:0030424,axon;GO:0062023,collagen-containing extracellular matrix;GO:0005737,cytoplasm;GO:0030425,dendrite;GO:0000123,histone acetyltransferase complex;GO:0035097,histone methyltransferase complex;GO:0071339,MLL1 complex;GO:0044665,MLL1/2 complex;GO:0043025,neuronal cell body;GO:0044545,NSL complex;GO:0000228,nuclear chromosome;GO:0005654,nucleoplasm;GO:0005634,nucleus;GO:0032991,protein-contai…	GO:0003682,chromatin binding;GO:0031490,chromatin DNA binding;GO:0140297,DNA-binding transcription factor binding;GO:0042802,identical protein binding;GO:0030674,protein-macromolecule adaptor activity;GO:0000978,RNA polymerase II cis-regulatory region sequence-specific DNA binding;GO:0003713,transcription coactivator activity	GO:0001835,blastocyst hatching;GO:0007049,cell cycle;GO:0006338,chromatin remodeling;GO:0000122,negative regulation of transcription by RNA polymerase II;GO:0045893,positive regulation of DNA-templated transcription;GO:0010628,positive regulation of gene expression;GO:0051571,positive regulation of histone H3-K4 methylation;GO:0035774,positive regulation of insulin secretion involved in cellular …	mmu:15161,path:mmu05168,Herpes simplex virus 1 infection
Q5SVJ0_MOUSE	Q5SVJ0	Camk2b	calcium/calmodulin-dependent protein kinase	GO:0005954,calcium- and calmodulin-dependent protein kinase complex;GO:0005813,centrosome;GO:0005737,cytoplasm;GO:0005829,cytosol;GO:0030425,dendrite;GO:0098978,glutamatergic synapse;GO:0043005,neuron projection;GO:0043204,perikaryon;GO:0014069,postsynaptic density;GO:0033017,sarcoplasmic reticulum membrane;GO:0051233,spindle midzone;GO:0016020,membrane;GO:0043226,organelle	GO:0005524,ATP binding;GO:0009931,calcium-dependent protein serine/threonine kinase activity;GO:0005516,calmodulin binding;GO:0004683,calmodulin-dependent protein kinase activity;GO:0042802,identical protein binding;GO:0043274,phospholipase binding;GO:0042803,protein homodimerization activity;GO:0019901,protein kinase binding;GO:0106310,protein serine kinase activity;GO:0004674,protein serine/thr…	GO:0060466,activation of meiosis involved in egg activation;GO:0097190,apoptotic signaling pathway;GO:0006816,calcium ion transport;GO:0030154,cell differentiation;GO:0048858,cell projection morphogenesis;GO:0000082,G1/S transition of mitotic cell cycle;GO:0060291,long-term synaptic potentiation;GO:0007399,nervous system development;GO:0050885,neuromuscular process controlling balance;GO:0016310,…	mmu:12323,path:mmu04012,ErbB signaling pathway;mmu:12323,path:mmu04310,Wnt signaling pathway;mmu:12323,path:mmu04066,HIF-1 signaling pathway;mmu:12323,path:mmu04020,Calcium signaling pathway;mmu:12323,path:mmu04024,cAMP signaling pathway;mmu:12323,path:mmu04114,Oocyte meiosis;mmu:12323,path:mmu04217,Necroptosis;mmu:12323,path:mmu04911,Insulin secretion;mmu:12323,path:mmu04922,Glucagon signaling p…
PAWR_MOUSE	Q925B0	Pawr	PRKC apoptosis WT1 regulator protein	GO:0015629,actin cytoskeleton;GO:0030424,axon;GO:0000785,chromatin;GO:0005737,cytoplasm;GO:0005829,cytosol;GO:0043025,neuronal cell body;GO:0005634,nucleus;GO:0005886,plasma membrane	GO:0003779,actin binding;GO:0019899,enzyme binding;GO:0043522,leucine zipper domain binding;GO:0005080,protein kinase C binding;GO:0008157,protein phosphatase 1 binding	GO:0051017,actin filament bundle assembly;GO:0006915,apoptotic process;GO:0097190,apoptotic signaling pathway;GO:0098703,calcium ion import across plasma membrane;GO:0050966,detection of mechanical stimulus involved in sensory perception of pain;GO:0050965,detection of temperature stimulus involved in sensory perception of pain;GO:0030889,negative regulation of B cell proliferation;GO:0090281,neg…
BLVRB_MOUSE	Q923D2	Blvrb	Flavin reductase (NADPH)	GO:0005829,cytosol;GO:0043231,intracellular membrane-bounded organelle;GO:0005654,nucleoplasm;GO:0005886,plasma membrane;GO:0043195,terminal bouton	GO:0106276,biliberdin reductase NAD+ activity;GO:0004074,biliverdin reductase (NAD(P)+) activity;GO:0106277,biliverdin reductase (NADP+) activity;GO:0042602,riboflavin reductase (NADPH) activity	GO:0042167,heme catabolic process	mmu:233016,path:mmu00740,Riboflavin metabolism;mmu:233016,path:mmu00860,Porphyrin metabolism
PARVA_MOUSE	Q9EPC1	Parva	Alpha-parvin	GO:0015629,actin cytoskeleton;GO:0005737,cytoplasm;GO:0005829,cytosol;GO:0005925,focal adhesion;GO:0030027,lamellipodium;GO:0005634,nucleus;GO:0005886,plasma membrane;GO:0032991,protein-containing complex;GO:0030018,Z disc	GO:0003779,actin binding;GO:0004860,protein kinase inhibitor activity;GO:0044877,protein-containing complex binding	GO:0030036,actin cytoskeleton organization;GO:0070252,actin-mediated cell contraction;GO:0007155,cell adhesion;GO:0060271,cilium assembly;GO:0007163,establishment or maintenance of cell polarity;GO:0034113,heterotypic cell-cell adhesion;GO:0003148,outflow tract septum morphogenesis;GO:0008360,regulation of cell shape;GO:0071670,smooth muscle cell chemotaxis;GO:0002040,sprouting angiogenesis;GO:00…	mmu:57342,path:mmu04510,Focal adhesion
ACADM_MOUSE	P45952	Acadm	Medium-chain specific acyl-CoA dehydrogenase, mitochondrial	GO:0030424,axon;GO:0005737,cytoplasm;GO:0005759,mitochondrial matrix;GO:0031966,mitochondrial membrane;GO:0005739,mitochondrion	GO:0003995,acyl-CoA dehydrogenase activity;GO:0000062,fatty-acyl-CoA binding;GO:0050660,flavin adenine dinucleotide binding;GO:0042802,identical protein binding;GO:0016853,isomerase activity;GO:0070991,medium-chain-acyl-CoA dehydrogenase activity;GO:0016627,oxidoreductase activity, acting on the CH-CH group of donors	GO:0055007,cardiac muscle cell differentiation;GO:0045329,carnitine biosynthetic process;GO:0009437,carnitine metabolic process;GO:0019254,carnitine metabolic process, CoA-linked;GO:0006635,fatty acid beta-oxidation;GO:0033539,fatty acid beta-oxidation using acyl-CoA dehydrogenase;GO:0005978,glycogen biosynthetic process;GO:0007507,heart development;GO:0001889,liver development;GO:0051793,medium-…	mmu:11364,path:mmu00071,Fatty acid degradation;mmu:11364,path:mmu00280,Valine, leucine and isoleucine degradation;mmu:11364,path:mmu03320,PPAR signaling pathway;mmu:11364,path:mmu04936,Alcoholic liver disease
A0A991EKZ2_MOUSE	A0A991EKZ2	Fxr2	FMR1 autosomal homolog 2	GO:0030424,axon;GO:0005737,cytoplasm;GO:0036464,cytoplasmic ribonucleoprotein granule;GO:0010494,cytoplasmic stress granule;GO:0005829,cytosol;GO:0030425,dendrite;GO:1902737,dendritic filopodium;GO:0043197,dendritic spine;GO:0044326,dendritic spine neck;GO:0098978,glutamatergic synapse;GO:0030426,growth cone;GO:0016020,membrane;GO:0043025,neuronal cell body;GO:0005634,nucleus;GO:0005844,polysome;…	GO:0042802,identical protein binding;GO:0003730,mRNA 3'-UTR binding;GO:0046982,protein heterodimerization activity;GO:0042803,protein homodimerization activity;GO:0045182,translation regulator activity;GO:0003729,mRNA binding	GO:0021542,dentate gyrus development;GO:0061157,mRNA destabilization;GO:0017148,negative regulation of translation;GO:0001934,positive regulation of protein phosphorylation;GO:0045727,positive regulation of translation;GO:0000381,regulation of alternative mRNA splicing, via spliceosome;GO:0051489,regulation of filopodium assembly;GO:0043488,regulation of mRNA stability;GO:0006417,regulation of tr…
ETFA_MOUSE	Q99LC5	Etfa	Electron transfer flavoprotein subunit alpha, mitochondrial	GO:0045251,electron transfer flavoprotein complex;GO:0017133,mitochondrial electron transfer flavoprotein complex;GO:0005759,mitochondrial matrix;GO:0005739,mitochondrion	GO:0009055,electron transfer activity;GO:0050660,flavin adenine dinucleotide binding;GO:0016491,oxidoreductase activity	GO:0009063,amino acid catabolic process;GO:0033539,fatty acid beta-oxidation using acyl-CoA dehydrogenase;GO:0022904,respiratory electron transport chain
S39A7_MOUSE	Q31125	Slc39a7	Zinc transporter SLC39A7	GO:0005783,endoplasmic reticulum;GO:0005789,endoplasmic reticulum membrane;GO:0005794,Golgi apparatus;GO:0005654,nucleoplasm;GO:0016020,membrane	GO:0005385,zinc ion transmembrane transporter activity	GO:0030183,B cell differentiation;GO:0006882,intracellular zinc ion homeostasis;GO:0110075,regulation of ferroptosis;GO:0098773,skin epidermis development;GO:0071577,zinc ion transmembrane transport	mmu:14977,path:mmu05010,Alzheimer disease;mmu:14977,path:mmu05012,Parkinson disease
VPS4B_MOUSE	P46467	Vps4b	Vacuolar protein sorting-associated protein 4B	GO:1904949,ATPase complex;GO:0005813,centrosome;GO:0005737,cytoplasm;GO:0005829,cytosol;GO:0005768,endosome;GO:0010008,endosome membrane;GO:0090543,Flemming body;GO:0031902,late endosome membrane;GO:0030496,midbody;GO:0005643,nuclear pore;GO:0005634,nucleus;GO:0005886,plasma membrane;GO:0000922,spindle pole	GO:0005524,ATP binding;GO:0016887,ATP hydrolysis activity;GO:0042802,identical protein binding;GO:0042803,protein homodimerization activity;GO:0044877,protein-containing complex binding	GO:0001525,angiogenesis;GO:0097352,autophagosome maturation;GO:0006914,autophagy;GO:0060070,canonical Wnt signaling pathway;GO:0007417,central nervous system development;GO:0030301,cholesterol transport;GO:0016197,endosomal transport;GO:0007032,endosome organization;GO:0032510,endosome to lysosome transport via multivesicular body sorting pathway;GO:1904903,ESCRT III complex disassembly;GO:006085…	mmu:20479,path:mmu03250,Viral life cycle - HIV-1;mmu:20479,path:mmu04144,Endocytosis;mmu:20479,path:mmu04217,Necroptosis
S2512_MOUSE	Q8BH59	Slc25a12	Electrogenic aspartate/glutamate antiporter SLC25A12, mitochondrial	GO:0005743,mitochondrial inner membrane;GO:0005739,mitochondrion;GO:0043209,myelin sheath	GO:0000514,3-sulfino-L-alanine;GO:0015172,acidic amino acid transmembrane transporter activity;GO:0000515,aspartate;GO:0005509,calcium ion binding;GO:0042802,identical protein binding;GO:0015183,L-aspartate transmembrane transporter activity;GO:0005313,L-glutamate transmembrane transporter activity	GO:0015810,aspartate transmembrane transport;GO:0006537,glutamate biosynthetic process;GO:0015813,L-glutamate transmembrane transport;GO:0043490,malate-aspartate shuttle;GO:1904024,negative regulation of glucose catabolic process to lactate via pyruvate;GO:2001171,positive regulation of ATP biosynthetic process;GO:0010907,positive regulation of glucose metabolic process;GO:0031643,positive regula…
SRP68_MOUSE	Q8BMA6	Srp68	Signal recognition particle subunit SRP68	GO:0005829,cytosol;GO:0005783,endoplasmic reticulum;GO:0005925,focal adhesion;GO:0005730,nucleolus;GO:0048500,signal recognition particle;GO:0005786,signal recognition particle, endoplasmic reticulum targeting	GO:0008312,7S RNA binding;GO:0030942,endoplasmic reticulum signal peptide binding;GO:0019904,protein domain specific binding;GO:0043022,ribosome binding;GO:0005047,signal recognition particle binding	GO:0009410,response to xenobiotic stimulus;GO:0006614,SRP-dependent cotranslational protein targeting to membrane	mmu:217337,path:mmu03060,Protein export
PUR2_MOUSE	Q64737	Gart	Trifunctional purine biosynthetic protein adenosine-3	GO:0005829,cytosol	GO:0005524,ATP binding;GO:0046872,metal ion binding;GO:0004637,phosphoribosylamine-glycine ligase activity;GO:0004641,phosphoribosylformylglycinamidine cyclo-ligase activity;GO:0004644,phosphoribosylglycinamide formyltransferase activity;GO:0003824,catalytic activity	GO:0044208,'de novo' AMP biosynthetic process;GO:0006189,'de novo' IMP biosynthetic process;GO:0097294,'de novo' XMP biosynthetic process;GO:0046084,adenine biosynthetic process;GO:0003360,brainstem development;GO:0021549,cerebellum development;GO:0021987,cerebral cortex development;GO:0006544,glycine metabolic process;GO:0006177,GMP biosynthetic process;GO:0006164,purine nucleotide biosynthetic …	mmu:14450,path:mmu00230,Purine metabolism;mmu:14450,path:mmu00670,One carbon pool by folate;mmu:14450,path:mmu01523,Antifolate resistance
E9Q456_MOUSE	E9Q456	Tpm1	Tropomyosin 1, alpha	GO:0015629,actin cytoskeleton;GO:0005884,actin filament;GO:0032059,bleb;GO:0005737,cytoplasm;GO:0005829,cytosol;GO:0005862,muscle thin filament tropomyosin;GO:0030016,myofibril;GO:0032991,protein-containing complex;GO:0032587,ruffle membrane;GO:0001725,stress fiber;GO:0005856,cytoskeleton	GO:0003779,actin binding;GO:0051015,actin filament binding;GO:0008092,cytoskeletal protein binding;GO:0097718,disordered domain specific binding;GO:0042802,identical protein binding;GO:0046982,protein heterodimerization activity;GO:0042803,protein homodimerization activity;GO:0005200,structural constituent of cytoskeleton	GO:0051693,actin filament capping;GO:0007015,actin filament organization;GO:0060048,cardiac muscle contraction;GO:0001701,in utero embryonic development;GO:0030049,muscle filament sliding;GO:0030336,negative regulation of cell migration;GO:1904753,negative regulation of vascular associated smooth muscle cell migration;GO:1904706,negative regulation of vascular associated smooth muscle cell prolif…	mmu:22003,path:mmu04260,Cardiac muscle contraction;mmu:22003,path:mmu04261,Adrenergic signaling in cardiomyocytes;mmu:22003,path:mmu05206,MicroRNAs in cancer;mmu:22003,path:mmu05410,Hypertrophic cardiomyopathy;mmu:22003,path:mmu05414,Dilated cardiomyopathy
RL1D1_MOUSE	Q8BVY0	Rsl1d1	Ribosomal L1 domain-containing protein 1	GO:0030686,90S preribosome;GO:0005694,chromosome;GO:0022625,cytosolic large ribosomal subunit;GO:0005730,nucleolus	GO:0003730,mRNA 3'-UTR binding;GO:0048027,mRNA 5'-UTR binding;GO:0003723,RNA binding	GO:0000470,maturation of LSU-rRNA;GO:0042981,regulation of apoptotic process;GO:2000772,regulation of cellular senescence;GO:0032880,regulation of protein localization
ACO13_MOUSE	Q9CQR4	Acot13	Acyl-coenzyme A thioesterase 13	GO:0005829,cytosol;GO:0005759,mitochondrial matrix;GO:0005739,mitochondrion;GO:0005634,nucleus;GO:0005819,spindle	GO:0047617,acyl-CoA hydrolase activity;GO:0102991,myristoyl-CoA hydrolase activity;GO:0016290,palmitoyl-CoA hydrolase activity	GO:0006629,lipid metabolic process;GO:0120163,negative regulation of cold-induced thermogenesis;GO:0051289,protein homotetramerization
A0A668KLE1_MOUSE	A0A668KLE1	Lrrfip2	Leucine-rich repeat flightless-interacting protein 2		GO:0030275,LRR domain binding	GO:0035660,MyD88-dependent toll-like receptor 4 signaling pathway;GO:0002756,MyD88-independent toll-like receptor signaling pathway;GO:0032760,positive regulation of tumor necrosis factor production;GO:0006355,regulation of DNA-templated transcription;GO:0016055,Wnt signaling pathway
PUR6_MOUSE	Q9DCL9	Paics	Bifunctional phosphoribosylaminoimidazole carboxylase/phosphoribosylaminoimidazole succinocarboxamide synthetase	GO:0005737,cytoplasm	GO:0043727,5-amino-4-imidazole carboxylate lyase activity;GO:0005524,ATP binding;GO:0042802,identical protein binding;GO:0004638,phosphoribosylaminoimidazole carboxylase activity;GO:0004639,phosphoribosylaminoimidazolesuccinocarboxamide synthase activity	GO:0044208,'de novo' AMP biosynthetic process;GO:0006189,'de novo' IMP biosynthetic process;GO:0097294,'de novo' XMP biosynthetic process;GO:0006177,GMP biosynthetic process;GO:0009113,purine nucleobase biosynthetic process	mmu:67054,path:mmu00230,Purine metabolism
MA2A1_MOUSE	P27046	Man2a1	Alpha-mannosidase 2	GO:0005801,cis-Golgi network;GO:0005615,extracellular space;GO:0005794,Golgi apparatus;GO:0005797,Golgi medial cisterna;GO:0000139,Golgi membrane	GO:0004559,alpha-mannosidase activity;GO:0030246,carbohydrate binding;GO:0016787,hydrolase activity;GO:0016799,hydrolase activity, hydrolyzing N-glycosyl compounds;GO:0042802,identical protein binding;GO:0015923,mannosidase activity;GO:0004572,mannosyl-oligosaccharide 1,3-1,6-alpha-mannosidase activity;GO:0046872,metal ion binding;GO:0042803,protein homodimerization activity	GO:0001701,in utero embryonic development;GO:0001889,liver development;GO:0048286,lung alveolus development;GO:0006013,mannose metabolic process;GO:0007005,mitochondrion organization;GO:0006491,N-glycan processing;GO:0050769,positive regulation of neurogenesis;GO:0006486,protein glycosylation;GO:0007585,respiratory gaseous exchange by respiratory system;GO:0060042,retina morphogenesis in camera-t…	mmu:17158,path:mmu00510,N-Glycan biosynthesis;mmu:17158,path:mmu00513,Various types of N-glycan biosynthesis
FARP1_MOUSE	F8VPU2	Farp1	FERM, ARHGEF and pleckstrin domain-containing protein 1	GO:0009898,cytoplasmic side of plasma membrane;GO:0005856,cytoskeleton;GO:0005829,cytosol;GO:0030425,dendrite;GO:0043197,dendritic spine;GO:0098890,extrinsic component of postsynaptic membrane;GO:0030175,filopodium;GO:0098978,glutamatergic synapse	GO:0008092,cytoskeletal protein binding;GO:0005085,guanyl-nucleotide exchange factor activity;GO:0031267,small GTPase binding	GO:0048813,dendrite morphogenesis;GO:0007167,enzyme-linked receptor protein signaling pathway;GO:1904395,positive regulation of skeletal muscle acetylcholine-gated channel clustering;GO:0098974,postsynaptic actin cytoskeleton organization;GO:0016601,Rac protein signal transduction;GO:1905606,regulation of presynapse assembly;GO:0098942,retrograde trans-synaptic signaling by trans-synaptic protein…
PWP2_MOUSE	Q8BU03	Pwp2	Periodic tryptophan protein 2 homolog	GO:0034388,Pwp2p-containing subcomplex of 90S preribosome;GO:0032040,small-subunit processome		GO:0000462,maturation of SSU-rRNA from tricistronic rRNA transcript (SSU-rRNA, 5.8S rRNA, LSU-rRNA);GO:0000028,ribosomal small subunit assembly;GO:0042274,ribosomal small subunit biogenesis	mmu:110816,path:mmu03008,Ribosome biogenesis in eukaryotes
RRP5_MOUSE	Q6NS46	Pdcd11	Protein RRP5 homolog	GO:0005829,cytosol;GO:0005730,nucleolus;GO:0005634,nucleus;GO:0032040,small-subunit processome	GO:0051059,NF-kappaB binding;GO:0003723,RNA binding	GO:0006364,rRNA processing
H3BJW3_MOUSE	H3BJW3	Cpsf6	Cleavage and polyadenylation specificity factor subunit 6	GO:0005737,cytoplasm;GO:0035061,interchromatin granule;GO:0005847,mRNA cleavage and polyadenylation specificity factor complex;GO:0005849,mRNA cleavage factor complex;GO:0016607,nuclear speck;GO:0005654,nucleoplasm;GO:0005634,nucleus;GO:0042382,paraspeckles;GO:0005726,perichromatin fibrils;GO:1990904,ribonucleoprotein complex	GO:1990448,exon-exon junction complex binding;GO:0003729,mRNA binding;GO:0043023,ribosomal large subunit binding;GO:0003723,RNA binding	GO:0051179,localization;GO:1990120,messenger ribonucleoprotein complex assembly;GO:0031124,mRNA 3'-end processing;GO:0110104,mRNA alternative polyadenylation;GO:0006397,mRNA processing;GO:0046833,positive regulation of RNA export from nucleus;GO:0051290,protein heterotetramerization;GO:0051262,protein tetramerization	mmu:432508,path:mmu03015,mRNA surveillance pathway;mmu:432508,path:mmu03250,Viral life cycle - HIV-1
AN32B_MOUSE	Q9EST5	Anp32b	Acidic leucine-rich nuclear phosphoprotein 32 family member B	GO:0005737,cytoplasm;GO:0005730,nucleolus;GO:0005654,nucleoplasm;GO:0005634,nucleus	GO:0042393,histone binding;GO:0070063,RNA polymerase binding	GO:0000082,G1/S transition of mitotic cell cycle;GO:0048839,inner ear development;GO:0043066,negative regulation of apoptotic process;GO:0045596,negative regulation of cell differentiation;GO:0006334,nucleosome assembly;GO:0008284,positive regulation of cell population proliferation;GO:1900087,positive regulation of G1/S transition of mitotic cell cycle;GO:0046827,positive regulation of protein e…
G3UWS4_MOUSE	G3UWS4	Ppp2r1b	Protein phosphatase 2, regulatory subunit A, beta	GO:0005737,cytoplasm;GO:0098978,glutamatergic synapse;GO:0045121,membrane raft;GO:0000159,protein phosphatase type 2A complex;GO:0045202,synapse	GO:0019888,protein phosphatase regulator activity	GO:0060561,apoptotic process involved in morphogenesis;GO:2001241,positive regulation of extrinsic apoptotic signaling pathway in absence of ligand	mmu:73699,path:mmu03015,mRNA surveillance pathway;mmu:73699,path:mmu04350,TGF-beta signaling pathway;mmu:73699,path:mmu04390,Hippo signaling pathway;mmu:73699,path:mmu04071,Sphingolipid signaling pathway;mmu:73699,path:mmu04151,PI3K-Akt signaling pathway;mmu:73699,path:mmu04152,AMPK signaling pathway;mmu:73699,path:mmu04114,Oocyte meiosis;mmu:73699,path:mmu04530,Tight junction;mmu:73699,path:mmu0…
G3X9Q6_MOUSE	G3X9Q6	Larp4	La ribonucleoprotein 4	GO:0010494,cytoplasmic stress granule;GO:0005829,cytosol;GO:0022627,cytosolic small ribosomal subunit;GO:0005844,polysome	GO:0003730,mRNA 3'-UTR binding;GO:0008143,poly(A) binding;GO:0003723,RNA binding	GO:0007010,cytoskeleton organization;GO:0045727,positive regulation of translation;GO:0010608,post-transcriptional regulation of gene expression;GO:0022604,regulation of cell morphogenesis;GO:0006412,translation
PA1B3_MOUSE	Q61205	Pafah1b3	Platelet-activating factor acetylhydrolase IB subunit alpha1	GO:0008247,1-alkyl-2-acetylglycerophosphocholine esterase complex;GO:0005737,cytoplasm	GO:0003847,1-alkyl-2-acetylglycerophosphocholine esterase activity;GO:0042802,identical protein binding;GO:0047179,platelet-activating factor acetyltransferase activity;GO:0046982,protein heterodimerization activity;GO:0042803,protein homodimerization activity;GO:0044877,protein-containing complex binding	GO:0016042,lipid catabolic process;GO:0007283,spermatogenesis	mmu:18476,path:mmu00565,Ether lipid metabolism
LUC7L_MOUSE	Q9CYI4	Luc7l	Putative RNA-binding protein Luc7-like 1	GO:0005685,U1 snRNP;GO:0071004,U2-type prespliceosome	GO:0042802,identical protein binding;GO:0003729,mRNA binding;GO:0050733,RS domain binding	GO:0006376,mRNA splice site recognition;GO:0045843,negative regulation of striated muscle tissue development
LXN_MOUSE	P70202	Lxn	Latexin	GO:0005737,cytoplasm;GO:0005615,extracellular space	GO:0008201,heparin binding;GO:0008191,metalloendopeptidase inhibitor activity	GO:0050965,detection of temperature stimulus involved in sensory perception of pain;GO:0006954,inflammatory response
RPB2_MOUSE	Q8CFI7	Polr2b	DNA-directed RNA polymerase II subunit RPB2	GO:0000781,chromosome, telomeric region;GO:0005654,nucleoplasm;GO:0005634,nucleus;GO:0005665,RNA polymerase II, core complex	GO:0003682,chromatin binding;GO:0003677,DNA binding;GO:0003899,DNA-directed 5'-3' RNA polymerase activity;GO:0046872,metal ion binding;GO:0032549,ribonucleoside binding	GO:0006366,transcription by RNA polymerase II	mmu:231329,path:mmu03020,RNA polymerase;mmu:231329,path:mmu05016,Huntington disease
GDIR2_MOUSE	Q61599	Arhgdib	Rho GDP-dissociation inhibitor 2	GO:0005829,cytosol;GO:0016020,membrane;GO:0005737,cytoplasm	GO:0005096,GTPase activator activity;GO:0003924,GTPase activity;GO:0005094,Rho GDP-dissociation inhibitor activity;GO:0031267,small GTPase binding	GO:1901164,negative regulation of trophoblast cell migration;GO:0035023,regulation of Rho protein signal transduction;GO:0007266,Rho protein signal transduction	mmu:11857,path:mmu04962,Vasopressin-regulated water reabsorption;mmu:11857,path:mmu04722,Neurotrophin signaling pathway
DRG1_MOUSE	P32233	Drg1	Developmentally-regulated GTP-binding protein 1	GO:0005737,cytoplasm;GO:0005829,cytosol;GO:0016604,nuclear body;GO:0005654,nucleoplasm;GO:0005634,nucleus;GO:0005844,polysome	GO:0005525,GTP binding;GO:0003924,GTPase activity;GO:0042802,identical protein binding;GO:0008017,microtubule binding;GO:0030955,potassium ion binding	GO:0002181,cytoplasmic translation;GO:0031116,positive regulation of microtubule polymerization;GO:1901673,regulation of mitotic spindle assembly
TM41B_MOUSE	Q8K1A5	Tmem41b	Transmembrane protein 41B	GO:0005789,endoplasmic reticulum membrane;GO:0044233,mitochondria-associated endoplasmic reticulum membrane;GO:0016020,membrane	GO:0017128,phospholipid scramblase activity	GO:0000045,autophagosome assembly;GO:0032365,intracellular lipid transport;GO:0044830,modulation by host of viral RNA genome replication;GO:0007399,nervous system development
G3UW94_MOUSE	G3UW94	U2af1	U2 small nuclear ribonucleoprotein auxiliary factor (U2AF) 1	GO:0071013,catalytic step 2 spliceosome;GO:0016607,nuclear speck;GO:0005654,nucleoplasm;GO:0005681,spliceosomal complex;GO:0089701,U2AF complex	GO:0046872,metal ion binding;GO:0030628,pre-mRNA 3'-splice site binding;GO:0050733,RS domain binding;GO:0003723,RNA binding	GO:0000398,mRNA splicing, via spliceosome	mmu:108121,path:mmu03040,Spliceosome
ADDA_MOUSE	Q9QYC0	Add1	Alpha-adducin	GO:0005912,adherens junction;GO:0005737,cytoplasm;GO:0005856,cytoskeleton;GO:0030425,dendrite;GO:0043197,dendritic spine;GO:0008290,F-actin capping protein complex;GO:0016020,membrane;GO:0016604,nuclear body;GO:0005654,nucleoplasm;GO:0005634,nucleus;GO:0048471,perinuclear region of cytoplasm;GO:0005886,plasma membrane;GO:0014069,postsynaptic density	GO:0051015,actin filament binding;GO:0005516,calmodulin binding;GO:0046983,protein dimerization activity;GO:0046982,protein heterodimerization activity;GO:0042803,protein homodimerization activity;GO:0061629,RNA polymerase II-specific DNA-binding transcription factor binding;GO:0030507,spectrin binding;GO:0005200,structural constituent of cytoskeleton;GO:0042608,T cell receptor binding	GO:0051017,actin filament bundle assembly;GO:0051016,barbed-end actin filament capping;GO:0000902,cell morphogenesis;GO:0006884,cell volume homeostasis;GO:0071277,cellular response to calcium ion;GO:0071300,cellular response to retinoic acid;GO:0030218,erythrocyte differentiation;GO:0020027,hemoglobin metabolic process;GO:0048873,homeostasis of number of cells within a tissue;GO:0001701,in utero …
SYQ_MOUSE	Q8BML9	Qars1	Glutamine--tRNA ligase	GO:0017101,aminoacyl-tRNA synthetase multienzyme complex;GO:0005737,cytoplasm;GO:0005829,cytosol;GO:0032991,protein-containing complex	GO:0005524,ATP binding;GO:0004819,glutamine-tRNA ligase activity;GO:0019901,protein kinase binding;GO:0004860,protein kinase inhibitor activity;GO:0003723,RNA binding;GO:0004812,aminoacyl-tRNA ligase activity	GO:0007420,brain development;GO:0006425,glutaminyl-tRNA aminoacylation;GO:0043066,negative regulation of apoptotic process;GO:2001234,negative regulation of apoptotic signaling pathway;GO:0045892,negative regulation of DNA-templated transcription;GO:0032873,negative regulation of stress-activated MAPK cascade;GO:0006418,tRNA aminoacylation for protein translation;GO:0006412,translation;GO:0043039…	mmu:97541,path:mmu00970,Aminoacyl-tRNA biosynthesis
YBOX3_MOUSE	Q9JKB3	Ybx3	Y-box-binding protein 3	GO:0005737,cytoplasm;GO:0005829,cytosol;GO:0005921,gap junction;GO:0005634,nucleus;GO:0045202,synapse	GO:0003677,DNA binding;GO:0003730,mRNA 3'-UTR binding;GO:0003676,nucleic acid binding;GO:1905538,polysome binding;GO:0043021,ribonucleoprotein complex binding;GO:0000977,RNA polymerase II transcription regulatory region sequence-specific DNA binding;GO:0003697,single-stranded DNA binding	GO:0006915,apoptotic process;GO:0071474,cellular hyperosmotic response;GO:0071356,cellular response to tumor necrosis factor;GO:0035234,ectopic germ cell programmed cell death;GO:0009566,fertilization;GO:0001701,in utero embryonic development;GO:0008584,male gonad development;GO:0043066,negative regulation of apoptotic process;GO:0051093,negative regulation of developmental process;GO:1902219,neg…	mmu:56449,path:mmu04530,Tight junction
SARNP_MOUSE	Q9D1J3	Sarnp	SAP domain-containing ribonucleoprotein	GO:0036464,cytoplasmic ribonucleoprotein granule;GO:0016607,nuclear speck;GO:0005634,nucleus;GO:0000346,transcription export complex	GO:0003682,chromatin binding;GO:0003677,DNA binding;GO:0003723,RNA binding	GO:0006406,mRNA export from nucleus;GO:0000122,negative regulation of transcription by RNA polymerase II;GO:0016973,poly(A)+ mRNA export from nucleus;GO:0006417,regulation of translation
SMHD1_MOUSE	Q6P5D8	Smchd1	Structural maintenance of chromosomes flexible hinge domain-containing protein 1	GO:0001740,Barr body;GO:0000781,chromosome, telomeric region;GO:0035861,site of double-strand break;GO:0005694,chromosome;GO:0005634,nucleus	GO:0005524,ATP binding;GO:0016887,ATP hydrolysis activity;GO:0003677,DNA binding;GO:0042803,protein homodimerization activity	GO:0051276,chromosome organization;GO:0010424,DNA methylation on cytosine within a CG sequence;GO:0009048,dosage compensation by inactivation of X chromosome;GO:0006302,double-strand break repair;GO:0060818,inactivation of paternal X chromosome by genomic imprinting;GO:2000042,negative regulation of double-strand break repair via homologous recombination;GO:0043584,nose development;GO:0045739,pos…
UBR4_MOUSE	A2AN08	Ubr4	E3 ubiquitin-protein ligase UBR4	GO:0005813,centrosome;GO:0005829,cytosol;GO:0016020,membrane;GO:0005654,nucleoplasm	GO:0005516,calmodulin binding;GO:0061630,ubiquitin protein ligase activity;GO:0004842,ubiquitin-protein transferase activity;GO:0008270,zinc ion binding	GO:0045717,negative regulation of fatty acid biosynthetic process;GO:0016567,protein ubiquitination;GO:0006511,ubiquitin-dependent protein catabolic process
SUCA_MOUSE	Q9WUM5	Suclg1	Succinate--CoA ligase [ADP/GDP-forming] subunit alpha, mitochondrial	GO:0005743,mitochondrial inner membrane;GO:0005739,mitochondrion;GO:0032991,protein-containing complex;GO:0009361,succinate-CoA ligase complex (ADP-forming);GO:0045244,succinate-CoA ligase complex (GDP-forming)	GO:0019003,GDP binding;GO:0044877,protein-containing complex binding;GO:0004775,succinate-CoA ligase (ADP-forming) activity;GO:0004776,succinate-CoA ligase (GDP-forming) activity	GO:0006105,succinate metabolic process;GO:0006104,succinyl-CoA metabolic process;GO:0006099,tricarboxylic acid cycle	mmu:56451,path:mmu00020,Citrate cycle (TCA cycle);mmu:56451,path:mmu00640,Propanoate metabolism
A2AE89_MOUSE	A2AE89	Gstm1	Glutathione S-transferase	GO:0005737,cytoplasm;GO:0005829,cytosol;GO:0005576,extracellular region;GO:0045171,intercellular bridge;GO:0043209,myelin sheath;GO:0032991,protein-containing complex	GO:0019899,enzyme binding;GO:0043295,glutathione binding;GO:0004364,glutathione transferase activity;GO:0042802,identical protein binding;GO:0016151,nickel cation binding;GO:0042803,protein homodimerization activity;GO:0019901,protein kinase binding;GO:0005496,steroid binding	GO:0071466,cellular response to xenobiotic stimulus;GO:1901687,glutathione derivative biosynthetic process;GO:0006749,glutathione metabolic process;GO:0051122,hepoxilin biosynthetic process;GO:0006693,prostaglandin metabolic process;GO:0042178,xenobiotic catabolic process	mmu:14862,path:mmu00480,Glutathione metabolism;mmu:14862,path:mmu00980,Metabolism of xenobiotics by cytochrome P450;mmu:14862,path:mmu00982,Drug metabolism - cytochrome P450;mmu:14862,path:mmu00983,Drug metabolism - other enzymes;mmu:14862,path:mmu05200,Pathways in cancer;mmu:14862,path:mmu05204,Chemical carcinogenesis - DNA adducts;mmu:14862,path:mmu05207,Chemical carcinogenesis - receptor activ…
ATPK_MOUSE	P56135	Atp5mf	ATP synthase subunit f, mitochondrial	GO:0005743,mitochondrial inner membrane;GO:0005753,mitochondrial proton-transporting ATP synthase complex;GO:0000276,mitochondrial proton-transporting ATP synthase complex, coupling factor F(o);GO:0005739,mitochondrion;GO:0031965,nuclear membrane;GO:0045263,proton-transporting ATP synthase complex, coupling factor F(o)	GO:0046933,proton-transporting ATP synthase activity, rotational mechanism	GO:0042776,proton motive force-driven mitochondrial ATP synthesis;GO:0006754,ATP biosynthetic process;GO:1902600,proton transmembrane transport	mmu:57423,path:mmu00190,Oxidative phosphorylation;mmu:57423,path:mmu04714,Thermogenesis
TRA2B_MOUSE	P62996	Tra2b	Transformer-2 protein homolog beta	GO:0005637,nuclear inner membrane;GO:0005654,nucleoplasm;GO:0005634,nucleus;GO:0048471,perinuclear region of cytoplasm;GO:0032991,protein-containing complex;GO:0005681,spliceosomal complex	GO:0042802,identical protein binding;GO:0003729,mRNA binding;GO:0036002,pre-mRNA binding;GO:0019904,protein domain specific binding;GO:0003723,RNA binding	GO:0071333,cellular response to glucose stimulus;GO:0021796,cerebral cortex regionalization;GO:1990403,embryonic brain development;GO:0000398,mRNA splicing, via spliceosome;GO:0048026,positive regulation of mRNA splicing, via spliceosome;GO:0000381,regulation of alternative mRNA splicing, via spliceosome;GO:0043484,regulation of RNA splicing	mmu:20462,path:mmu03040,Spliceosome;mmu:20462,path:mmu04936,Alcoholic liver disease
DRG2_MOUSE	Q9QXB9	Drg2	Developmentally-regulated GTP-binding protein 2	GO:0005737,cytoplasm;GO:0005829,cytosol;GO:0043231,intracellular membrane-bounded organelle;GO:0005739,mitochondrion;GO:0005654,nucleoplasm;GO:0005634,nucleus	GO:0005525,GTP binding;GO:0003924,GTPase activity;GO:0046872,metal ion binding;GO:0003723,RNA binding	GO:0002181,cytoplasmic translation
NNTM_MOUSE	Q61941	Nnt	NAD(P) transhydrogenase, mitochondrial	GO:0005743,mitochondrial inner membrane;GO:0005739,mitochondrion;GO:0016020,membrane	GO:0008746,NAD(P)+ transhydrogenase activity;GO:0050661,NADP binding;GO:0016491,oxidoreductase activity	GO:0045454,cell redox homeostasis;GO:0098869,cellular oxidant detoxification;GO:0032364,intracellular oxygen homeostasis;GO:0006740,NADPH regeneration;GO:0043066,negative regulation of apoptotic process;GO:0001933,negative regulation of protein phosphorylation;GO:1903285,positive regulation of hydrogen peroxide catabolic process;GO:0010918,positive regulation of mitochondrial membrane potential;G…	mmu:18115,path:mmu00760,Nicotinate and nicotinamide metabolism
NU214_MOUSE	Q80U93	Nup214	Nuclear pore complex protein Nup214	GO:1990876,cytoplasmic side of nuclear pore;GO:0005635,nuclear envelope;GO:0005643,nuclear pore	GO:0005049,nuclear export signal receptor activity;GO:0008139,nuclear localization sequence binding;GO:0017056,structural constituent of nuclear pore	GO:0006406,mRNA export from nucleus;GO:0006913,nucleocytoplasmic transport;GO:0006611,protein export from nucleus;GO:0006606,protein import into nucleus;GO:0051726,regulation of cell cycle;GO:0046822,regulation of nucleocytoplasmic transport;GO:0006405,RNA export from nucleus	mmu:227720,path:mmu03013,Nucleocytoplasmic transport;mmu:227720,path:mmu05014,Amyotrophic lateral sclerosis
A0A0R4J1L4_MOUSE	A0A0R4J1L4	Ap1m2	AP-1 complex subunit mu-2	GO:0030121,AP-1 adaptor complex;GO:0030136,clathrin-coated vesicle;GO:0005829,cytosol;GO:0043231,intracellular membrane-bounded organelle;GO:0005802,trans-Golgi network;GO:0032588,trans-Golgi network membrane;GO:0030131,clathrin adaptor complex;GO:0030665,clathrin-coated vesicle membrane;GO:0005794,Golgi apparatus	GO:0035615,clathrin adaptor activity	GO:0110010,basolateral protein secretion;GO:0006886,intracellular protein transport;GO:0016192,vesicle-mediated transport	mmu:11768,path:mmu04142,Lysosome;mmu:11768,path:mmu05170,Human immunodeficiency virus 1 infection
Q9D8S5_MOUSE	Q9D8S5	Srsf5	Serine and arginine-rich splicing factor 5	GO:0005829,cytosol;GO:0016607,nuclear speck;GO:0005730,nucleolus;GO:0005654,nucleoplasm	GO:0043422,protein kinase B binding;GO:0003723,RNA binding;GO:0050733,RS domain binding	GO:0000398,mRNA splicing, via spliceosome;GO:0033120,positive regulation of RNA splicing;GO:0032868,response to insulin;GO:0009611,response to wounding	mmu:20384,path:mmu03040,Spliceosome;mmu:20384,path:mmu05168,Herpes simplex virus 1 infection
INT6_MOUSE	Q6PCM2	Ints6	Integrator complex subunit 6	GO:0015629,actin cytoskeleton;GO:0032039,integrator complex;GO:0005654,nucleoplasm;GO:0005634,nucleus		GO:0034472,snRNA 3'-end processing;GO:0016180,snRNA processing
PLAK_MOUSE	Q02257	Jup	Junction plakoglobin	GO:0005912,adherens junction;GO:0016327,apicolateral plasma membrane;GO:0016342,catenin complex;GO:0005911,cell-cell junction;GO:0001533,cornified envelope;GO:0005737,cytoplasm;GO:0009898,cytoplasmic side of plasma membrane;GO:0005829,cytosol;GO:0030057,desmosome;GO:0005916,fascia adherens;GO:0071665,gamma-catenin-TCF7L2 complex;GO:0014704,intercalated disc;GO:0005882,intermediate filament;GO:001…	GO:0045294,alpha-catenin binding;GO:0045296,cadherin binding;GO:0050839,cell adhesion molecule binding;GO:0106006,cytoskeletal protein-membrane anchor activity;GO:0140297,DNA-binding transcription factor binding;GO:0019901,protein kinase binding;GO:0019903,protein phosphatase binding;GO:1990782,protein tyrosine kinase binding;GO:0044877,protein-containing complex binding;GO:0003713,transcription …	GO:0086073,bundle of His cell-Purkinje myocyte adhesion involved in cell communication;GO:0060070,canonical Wnt signaling pathway;GO:0007155,cell adhesion;GO:0016477,cell migration;GO:0098609,cell-cell adhesion;GO:0071681,cellular response to indole-3-methanol;GO:0002159,desmosome assembly;GO:0050982,detection of mechanical stimulus;GO:0043537,negative regulation of blood vessel endothelial cell …	mmu:16480,path:mmu05200,Pathways in cancer;mmu:16480,path:mmu05202,Transcriptional misregulation in cancer;mmu:16480,path:mmu05226,Gastric cancer;mmu:16480,path:mmu05221,Acute myeloid leukemia;mmu:16480,path:mmu05412,Arrhythmogenic right ventricular cardiomyopathy
MCU_MOUSE	Q3UMR5	Mcu	Calcium uniporter protein, mitochondrial	GO:0034704,calcium channel complex;GO:0005743,mitochondrial inner membrane;GO:0005739,mitochondrion;GO:1990246,uniplex complex	GO:0005262,calcium channel activity;GO:0042802,identical protein binding;GO:0015292,uniporter activity	GO:0036444,calcium import into the mitochondrion;GO:0019722,calcium-mediated signaling;GO:0042593,glucose homeostasis;GO:0051560,mitochondrial calcium ion homeostasis;GO:0006851,mitochondrial calcium ion transmembrane transport;GO:0032024,positive regulation of insulin secretion;GO:0051561,positive regulation of mitochondrial calcium ion concentration;GO:0090141,positive regulation of mitochondri…	mmu:215999,path:mmu04020,Calcium signaling pathway;mmu:215999,path:mmu04218,Cellular senescence;mmu:215999,path:mmu04621,NOD-like receptor signaling pathway;mmu:215999,path:mmu05010,Alzheimer disease;mmu:215999,path:mmu05012,Parkinson disease;mmu:215999,path:mmu05014,Amyotrophic lateral sclerosis;mmu:215999,path:mmu05017,Spinocerebellar ataxia;mmu:215999,path:mmu05020,Prion disease;mmu:215999,pat…
A0A0R4J140_MOUSE	A0A0R4J140	Cluh	Clustered mitochondria protein homolog	GO:0005737,cytoplasm	GO:0003729,mRNA binding;GO:0003723,RNA binding	GO:0048312,intracellular distribution of mitochondria;GO:0007005,mitochondrion organization
HVM00_MOUSE	P01741		Ig heavy chain V region	GO:0019814,immunoglobulin complex	GO:0003823,antigen binding	GO:0016064,immunoglobulin mediated immune response
PRP19_MOUSE	Q99KP6	Prpf19	Pre-mRNA-processing factor 19	GO:0071013,catalytic step 2 spliceosome;GO:0005737,cytoplasm;GO:0005662,DNA replication factor A complex;GO:0005811,lipid droplet;GO:0016607,nuclear speck;GO:0005634,nucleus;GO:0000974,Prp19 complex;GO:0035861,site of double-strand break;GO:0005819,spindle;GO:0005681,spliceosomal complex;GO:0071006,U2-type catalytic step 1 spliceosome;GO:0071007,U2-type catalytic step 2 spliceosome	GO:0042802,identical protein binding;GO:0061630,ubiquitin protein ligase activity;GO:0004842,ubiquitin-protein transferase activity;GO:0034450,ubiquitin-ubiquitin ligase activity	GO:0000077,DNA damage checkpoint signaling;GO:0006303,double-strand break repair via nonhomologous end joining;GO:0008610,lipid biosynthetic process;GO:0000398,mRNA splicing, via spliceosome;GO:0048711,positive regulation of astrocyte differentiation;GO:0048026,positive regulation of mRNA splicing, via spliceosome;GO:0010498,proteasomal protein catabolic process;GO:0070534,protein K63-linked ubiq…
SYF2_MOUSE	Q9D198	Syf2	Pre-mRNA-splicing factor SYF2	GO:0071013,catalytic step 2 spliceosome;GO:0016607,nuclear speck;GO:0005634,nucleus;GO:0071014,post-mRNA release spliceosomal complex;GO:0000974,Prp19 complex;GO:0071007,U2-type catalytic step 2 spliceosome		GO:0048568,embryonic organ development;GO:0007369,gastrulation;GO:0001701,in utero embryonic development;GO:0007095,mitotic G2 DNA damage checkpoint signaling;GO:0000398,mRNA splicing, via spliceosome;GO:0008284,positive regulation of cell population proliferation	mmu:68592,path:mmu03040,Spliceosome
A0A494BB95_MOUSE	A0A494BB95	Eif1a	Eukaryotic translation initiation factor 4C	GO:0005737,cytoplasm;GO:0016282,eukaryotic 43S preinitiation complex;GO:0033290,eukaryotic 48S preinitiation complex;GO:0043614,multi-eIF complex;GO:0016020,membrane	GO:0043023,ribosomal large subunit binding;GO:0003743,translation initiation factor activity;GO:0000049,tRNA binding;GO:0003723,RNA binding	GO:0006413,translational initiation
COGA1_MOUSE	Q8BLX7	Col16a1	Collagen alpha-1(XVI) chain	GO:0005594,collagen type IX trimer;GO:0062023,collagen-containing extracellular matrix;GO:0005615,extracellular space	GO:0030020,extracellular matrix structural constituent conferring tensile strength;GO:0005178,integrin binding	GO:0007155,cell adhesion;GO:0033627,cell adhesion mediated by integrin;GO:0071230,cellular response to amino acid stimulus;GO:0030198,extracellular matrix organization;GO:0033622,integrin activation;GO:0051894,positive regulation of focal adhesion assembly	mmu:107581,path:mmu04974,Protein digestion and absorption
PKHG3_MOUSE	Q4VAC9	Plekhg3	Pleckstrin homology domain-containing family G member 3	GO:0005737,cytoplasm;GO:0005856,cytoskeleton	GO:0003779,actin binding;GO:0005085,guanyl-nucleotide exchange factor activity;GO:0031267,small GTPase binding	GO:0030334,regulation of cell migration;GO:2000114,regulation of establishment of cell polarity
PA24A_MOUSE	P47713	Pla2g4a	Cytosolic phospholipase A2	GO:0005737,cytoplasm;GO:0005829,cytosol;GO:0005783,endoplasmic reticulum;GO:0005794,Golgi apparatus;GO:0000139,Golgi membrane;GO:0043231,intracellular membrane-bounded organelle;GO:0005635,nuclear envelope;GO:0005634,nucleus;GO:0048471,perinuclear region of cytoplasm;GO:0042588,zymogen granule	GO:0005509,calcium ion binding;GO:0047498,calcium-dependent phospholipase A2 activity;GO:0005544,calcium-dependent phospholipid binding;GO:0047499,calcium-independent phospholipase A2 activity;GO:1902387,ceramide 1-phosphate binding;GO:0035035,histone acetyltransferase binding;GO:0004622,lysophospholipase activity;GO:0008374,O-acyltransferase activity;GO:0102545,phosphatidyl phospholipase B activ…	GO:0019369,arachidonic acid metabolic process;GO:0050482,arachidonic acid secretion;GO:0071236,cellular response to antibiotic;GO:0046697,decidualization;GO:0051649,establishment of localization in cell;GO:0006071,glycerol metabolic process;GO:0046475,glycerophospholipid catabolic process;GO:0046456,icosanoid biosynthetic process;GO:0019370,leukotriene biosynthetic process;GO:0006640,monoacylglyc…	mmu:18783,path:mmu00564,Glycerophospholipid metabolism;mmu:18783,path:mmu00565,Ether lipid metabolism;mmu:18783,path:mmu00590,Arachidonic acid metabolism;mmu:18783,path:mmu00591,Linoleic acid metabolism;mmu:18783,path:mmu00592,alpha-Linolenic acid metabolism;mmu:18783,path:mmu04010,MAPK signaling pathway;mmu:18783,path:mmu04014,Ras signaling pathway;mmu:18783,path:mmu04370,VEGF signaling pathway;…
METK2_MOUSE	Q3THS6	Mat2a	S-adenosylmethionine synthase isoform type-2	GO:0005829,cytosol;GO:0048269,methionine adenosyltransferase complex	GO:0016597,amino acid binding;GO:0005524,ATP binding;GO:0042802,identical protein binding;GO:0046872,metal ion binding;GO:0004478,methionine adenosyltransferase activity;GO:0036094,small molecule binding	GO:1990830,cellular response to leukemia inhibitory factor;GO:0007623,circadian rhythm;GO:0006730,one-carbon metabolic process;GO:0051291,protein heterooligomerization;GO:0034214,protein hexamerization;GO:0051591,response to cAMP;GO:0009725,response to hormone;GO:0009410,response to xenobiotic stimulus;GO:0006556,S-adenosylmethionine biosynthetic process	mmu:232087,path:mmu00270,Cysteine and methionine metabolism
ARL1_MOUSE	P61211	Arl1	ADP-ribosylation factor-like protein 1	GO:0005737,cytoplasm;GO:0005829,cytosol;GO:0005794,Golgi apparatus;GO:0000139,Golgi membrane;GO:0005802,trans-Golgi network	GO:0008047,enzyme activator activity;GO:0005525,GTP binding;GO:0003924,GTPase activity;GO:0046872,metal ion binding;GO:0019904,protein domain specific binding	GO:0031584,activation of phospholipase D activity;GO:0007030,Golgi organization;GO:0048193,Golgi vesicle transport;GO:0006886,intracellular protein transport;GO:0034067,protein localization to Golgi apparatus;GO:0042147,retrograde transport, endosome to Golgi;GO:0009404,toxin metabolic process;GO:0016192,vesicle-mediated transport
AACS_MOUSE	Q9D2R0	Aacs	Acetoacetyl-CoA synthetase	GO:0005829,cytosol	GO:0030729,acetoacetate-CoA ligase activity;GO:0005524,ATP binding;GO:0047760,butyrate-CoA ligase activity	GO:0071333,cellular response to glucose stimulus;GO:0006631,fatty acid metabolic process;GO:0001889,liver development;GO:0032024,positive regulation of insulin secretion;GO:0045471,response to ethanol;GO:0007584,response to nutrient;GO:0034201,response to oleic acid;GO:0014070,response to organic cyclic compound;GO:0010243,response to organonitrogen compound;GO:0009410,response to xenobiotic stim…	mmu:78894,path:mmu00650,Butanoate metabolism;mmu:78894,path:mmu00280,Valine, leucine and isoleucine degradation
SNR40_MOUSE	Q6PE01	Snrnp40	U5 small nuclear ribonucleoprotein 40 kDa protein	GO:0071013,catalytic step 2 spliceosome;GO:0005829,cytosol;GO:0016607,nuclear speck;GO:0071007,U2-type catalytic step 2 spliceosome;GO:0046540,U4/U6 x U5 tri-snRNP complex		GO:0006397,mRNA processing;GO:0008380,RNA splicing	mmu:66585,path:mmu03040,Spliceosome
MAP4_MOUSE	P27546	Map4	Microtubule-associated protein 4	GO:0030424,axon;GO:0005930,axoneme;GO:0005829,cytosol;GO:0005874,microtubule;GO:0015630,microtubule cytoskeleton;GO:0005815,microtubule organizing center;GO:0072686,mitotic spindle;GO:0043005,neuron projection;GO:0005886,plasma membrane;GO:0014069,postsynaptic density;GO:0005737,cytoplasm	GO:0008017,microtubule binding;GO:0140778,microtubule stabilizing activity	GO:0051301,cell division;GO:0061523,cilium disassembly;GO:0051294,establishment of spindle orientation;GO:0000226,microtubule cytoskeleton organization;GO:0046785,microtubule polymerization;GO:0051012,microtubule sliding;GO:0007052,mitotic spindle organization;GO:1902856,negative regulation of non-motile cilium assembly;GO:0031175,neuron projection development
[truncated: 827 more rows]
